# Supplementary material for: Accuracy of Whole-Genome Prediction Using a Genetic Architecture-Enhanced Variance-Covariance Matrix
Source: G3 (Bethesda). 2015 Feb 9;5(4):615–27. doi: 10.1534/g3.114.016261 (PMC4390577; doi:10.1534/g3.114.016261)
Supplement: Supporting Information [file supp_g3.114.016261_FileS1.zip]

Archive with 1 entries (1 files):
- cattle_genotypes.txt
