# Supplementary material for: Accuracy of Whole-Genome Prediction Using a Genetic Architecture-Enhanced Variance-Covariance Matrix
Source: G3 (Bethesda). 2015 Feb 9;5(4):615–27. doi: 10.1534/g3.114.016261 (PMC4390577; doi:10.1534/g3.114.016261)
Supplement: Supporting Information [file supp_g3.114.016261_FileS2.txt]

id	mkg	fpro	scs
Anim1	-1.765576	-0.265635	0.484116
Anim2	-1.26838	0.302682	-0.198056
Anim3	-0.43764	-1.047071	-0.709684
Anim4	-1.153043	-0.336675	-1.732942
Anim5	-1.006533	-0.976031	0.654659
Anim6	1.406196	-0.833952	-0.794956
Anim7	-0.665197	-0.194595	-0.45387
Anim8	-0.803914	-0.478754	0.057758
Anim9	0.394658	-1.26019	1.422101
Anim10	-2.23316	0.196123	0.825201
Anim11	0.806131	-0.159076	0.825201
Anim12	-0.822617	0.125083	-1.05077
Anim13	0.185804	1.297237	-0.027513
Anim14	-0.417378	1.261717	0.398844
Anim15	0.951082	0.054043	0.14303
Anim16	-1.871562	0.977558	1.166287
Anim17	1.660249	0.231642	2.701173
Anim18	0.640918	-0.549794	-0.794956
Anim19	-0.235021	-0.159076	0.313573
Anim20	0.344782	0.196123	0.057758
Anim21	-2.071064	0.870999	-0.368599
Anim22	-1.067319	-1.047071	-0.112784
Anim23	0.025267	-0.869472	1.33683
Anim24	-0.18047	-0.052516	0.910473
Anim25	-1.438268	0.515801	-0.709684
Anim26	-2.456041	1.972113	0.569387
Anim27	-0.970685	0.373722	0.228301
Anim28	-1.837273	0.906519	-0.368599
Anim29	0.181128	0.444761	1.592644
Anim30	0.687676	-1.047071	1.081016
Anim31	-1.251235	1.297237	-0.539142
Anim32	0.135928	-0.372194	-1.903484
Anim33	-0.532716	-0.549794	-1.221313
Anim34	-0.436082	0.870999	-0.965499
Anim35	-1.72817	0.799959	1.081016
Anim36	0.361927	0.76444	0.654659
Anim37	0.42583	-1.082591	0.313573
Anim38	-0.115008	-0.123556	-0.45387
Anim39	-0.702604	-0.656353	0.484116
Anim40	-0.654287	1.013078	1.507373
Anim41	0.02215	-1.047071	-1.477127
Anim42	0.072025	-0.194595	0.73993
Anim43	-1.285524	-0.372194	-0.539142
Anim44	1.311121	-1.18915	-1.562399
Anim45	1.608815	-0.549794	-1.306584
Anim46	1.027453	-1.047071	-0.880227
Anim47	-0.019933	-1.047071	0.14303
Anim48	1.113177	-0.052516	1.763187
Anim49	0.606629	0.160603	-0.368599
Anim50	0.542726	-0.833952	0.484116
Anim51	2.155887	-0.976031	0.910473
Anim52	0.04397	0.160603	-1.136042
Anim53	-0.255283	0.515801	1.081016
Anim54	0.351017	-1.26019	1.677916
Anim55	0.290231	0.089563	0.654659
Anim56	1.308003	-2.361304	-1.391856
Anim57	1.568291	-1.402269	0.910473
Anim58	1.024336	-0.762912	-0.283327
Anim59	-0.051105	0.444761	-0.198056
Anim60	0.628449	-1.579868	-0.880227
Anim61	0.483498	-1.615388	-0.539142
Anim62	1.082005	-0.088036	0.313573
Anim63	-0.353475	0.444761	-0.624413
Anim64	1.728828	-1.047071	0.14303
Anim65	0.428947	-0.016996	-1.818213
Anim66	1.07577	-0.727393	-0.794956
Anim67	0.630008	0.906519	-0.027513
Anim68	0.876268	-0.123556	-0.112784
Anim69	1.8504	-1.18915	-1.136042
Anim70	0.502202	-0.727393	-1.391856
Anim71	-0.403351	0.444761	1.33683
Anim72	-0.408027	0.65788	-1.136042
Anim73	-1.001857	1.261717	0.825201
Anim74	0.112549	0.480281	0.484116
Anim75	0.949523	-0.620833	-0.112784
Anim76	1.116294	-0.265635	-0.283327
Anim77	-0.598177	-0.443234	-0.112784
Anim78	0.480381	0.58684	2.274816
Anim79	1.035246	0.125083	0.569387
Anim80	-3.113774	1.936593	0.995744
Anim81	-0.096305	0.267162	-0.112784
Anim82	1.865986	-1.792987	0.14303
Anim83	1.138115	-0.691873	-0.112784
Anim84	0.729759	-0.691873	0.14303
Anim85	0.433623	-1.26019	0.484116
Anim86	-0.351917	-1.082591	0.057758
Anim87	0.994723	-0.762912	0.484116
Anim88	2.472285	-1.757467	1.166287
Anim89	1.099149	-0.691873	-0.794956
Anim90	1.686746	-0.407714	0.995744
Anim91	1.191108	-1.366749	1.081016
Anim92	0.237238	-0.123556	0.057758
Anim93	-1.235649	-0.123556	0.228301
Anim94	-0.052664	-1.437789	-0.198056
Anim95	1.965737	-3.000661	-0.368599
Anim96	1.23319	-1.615388	0.484116
Anim97	0.491291	-0.585313	-0.198056
Anim98	2.060812	-0.904992	-0.709684
Anim99	0.263734	-0.620833	-0.624413
Anim100	0.860682	0.267162	0.228301
Anim101	-0.465695	0.338202	-0.880227
Anim102	-0.361268	0.125083	-0.027513
Anim103	-1.117195	-0.372194	0.398844
Anim104	-0.479723	-1.686428	0.398844
Anim105	-0.747804	-0.016996	-0.624413
Anim106	0.725083	-0.443234	-1.64767
Anim107	0.827951	-0.230115	-0.45387
Anim108	0.277762	0.160603	1.251559
Anim109	0.949523	0.62236	-1.05077
Anim110	0.418037	-0.904992	1.507373
Anim111	0.435181	-1.686428	0.484116
Anim112	-0.571681	0.977558	0.995744
Anim113	1.248776	-1.508829	-0.283327
Anim114	1.610374	-1.544348	0.228301
Anim115	-0.088512	-1.402269	-0.794956
Anim116	2.210439	-2.148185	-1.05077
Anim117	1.074212	-0.443234	0.825201
Anim118	-0.53895	-0.549794	-0.283327
Anim119	-0.066691	1.013078	1.081016
Anim120	0.294907	-0.301155	-0.198056
Anim121	-1.332283	0.480281	-2.159299
Anim122	-0.235021	-0.265635	-0.112784
Anim123	-0.197614	0.906519	0.484116
Anim124	0.603511	1.439316	1.251559
Anim125	1.466982	-0.230115	0.995744
Anim126	1.256569	-0.336675	0.654659
Anim127	-0.612205	0.480281	1.251559
Anim128	0.53805	-0.940512	-1.05077
Anim129	2.483196	-1.366749	-0.794956
Anim130	0.065791	-1.047071	-0.283327
Anim131	-0.995623	-0.123556	0.057758
Anim132	0.276203	-2.219225	0.14303
Anim133	-0.928603	1.190677	0.654659
Anim134	0.123459	-0.194595	0.825201
Anim135	-0.016816	-0.265635	-0.965499
Anim136	-0.54986	0.65788	0.057758
Anim137	1.674277	-0.088036	1.33683
Anim138	0.243472	0.196123	1.422101
Anim139	0.405568	-0.407714	1.763187
Anim140	0.578574	-0.230115	-0.368599
Anim141	1.275272	1.013078	0.995744
Anim142	0.461678	0.338202	-1.391856
Anim143	0.751579	-0.301155	0.313573
Anim144	0.397775	0.6934	1.422101
Anim145	0.631566	-0.656353	0.995744
Anim146	0.647152	0.231642	1.081016
Anim147	2.028081	-0.762912	0.73993
Anim148	1.953268	-1.047071	-0.880227
Anim149	-0.682342	-0.514274	0.14303
Anim150	0.397775	-2.680982	0.73993
Anim151	0.125018	0.444761	0.14303
Anim152	1.145908	-0.514274	0.484116
Anim153	0.065791	0.018523	-0.965499
Anim154	1.34541	-0.833952	-0.965499
Anim155	2.272783	-1.22467	0.825201
Anim156	-0.206966	-0.514274	-0.112784
Anim157	0.993164	0.125083	-2.670927
Anim158	-0.143063	0.977558	0.484116
Anim159	1.01966	-0.230115	-0.198056
Anim160	1.593229	-1.15363	1.081016
Anim161	0.453885	-0.798432	0.73993
Anim162	0.748462	1.332757	-1.562399
Anim163	0.782752	-1.792987	0.313573
Anim164	0.644035	0.018523	-0.112784
Anim165	1.089798	-0.656353	-1.136042
Anim166	1.035246	-0.904992	-0.965499
Anim167	-1.06576	-0.407714	-0.112784
Anim168	-0.009023	0.835479	-1.05077
Anim169	0.402451	-0.443234	-0.794956
Anim170	-0.601294	0.409241	-0.965499
Anim171	3.089495	-2.077146	0.398844
Anim172	-0.333213	0.018523	-1.562399
Anim173	-0.867817	0.018523	-0.198056
Anim174	-0.725983	0.054043	-1.988756
Anim175	0.961992	-1.508829	-0.198056
Anim176	2.070164	-2.325784	-1.391856
Anim177	0.703262	-0.691873	-1.136042
Anim178	-1.520875	1.865554	0.995744
Anim179	0.248148	0.196123	-0.624413
Anim180	0.944847	0.409241	1.081016
Anim181	1.23319	-0.301155	-0.709684
Anim182	2.238494	-1.22467	1.251559
Anim183	-0.816383	0.160603	0.910473
Anim184	1.847282	-1.437789	1.592644
Anim185	0.611304	-1.29571	-2.074027
Anim186	0.271527	-1.721947	-0.45387
Anim187	0.44765	-0.443234	-0.027513
Anim188	0.852889	-2.148185	-0.965499
Anim189	1.842607	-0.940512	0.228301
Anim190	-0.944189	1.723475	0.654659
Anim191	-0.107215	0.373722	-0.027513
Anim192	-0.869375	2.149712	-0.283327
Anim193	0.60507	0.373722	-1.391856
Anim194	0.43674	-0.443234	-0.45387
Anim195	-0.227228	1.723475	0.825201
Anim196	1.630636	-0.976031	0.569387
Anim197	0.070467	-0.336675	-0.880227
Anim198	0.59416	-0.372194	0.910473
Anim199	0.882503	-0.230115	1.166287
Anim200	0.439857	-0.620833	2.786444
Anim201	0.235679	0.267162	0.398844
Anim202	-0.629349	-0.194595	1.081016
Anim203	1.290859	-0.407714	1.592644
Anim204	0.887178	-0.088036	0.654659
Anim205	0.360368	-0.478754	0.057758
Anim206	-0.874051	0.444761	0.14303
Anim207	-0.529598	-0.372194	0.569387
Anim208	0.654946	0.231642	0.910473
Anim209	0.99784	-0.123556	-0.794956
Anim210	-0.870934	0.942039	1.081016
Anim211	2.732573	-0.301155	-0.709684
Anim212	0.170218	-1.615388	-0.368599
Anim213	-0.021491	0.65788	-0.45387
Anim214	1.030571	-0.265635	1.166287
Anim215	0.011239	0.160603	0.228301
Anim216	-1.494378	-0.088036	-1.477127
Anim217	0.545843	-0.265635	-0.45387
Anim218	0.045529	0.231642	0.995744
Anim219	1.630636	-0.514274	0.057758
Anim220	0.2575	-0.656353	-0.112784
Anim221	-0.118125	-0.230115	-0.198056
Anim222	0.051763	-0.478754	0.057758
Anim223	-0.919251	0.409241	-0.624413
Anim224	0.770283	-1.011551	-1.05077
Anim225	0.542726	-1.29571	-0.198056
Anim226	0.067349	0.6934	0.057758
Anim227	-2.00872	-1.331229	0.14303
Anim228	-0.676108	-0.123556	1.93373
Anim229	0.059556	-0.798432	2.189544
Anim230	-0.196056	-1.828507	1.081016
Anim231	-1.336959	-0.478754	0.825201
Anim232	0.170218	-0.976031	0.910473
Anim233	0.321403	1.013078	-0.539142
Anim234	0.520905	-0.585313	-0.112784
Anim235	2.470727	-2.041626	0.313573
Anim236	1.426458	-1.29571	-0.709684
Anim237	1.230073	0.444761	2.104273
Anim238	-0.853789	0.515801	1.081016
Anim239	2.808945	-0.798432	0.484116
Anim240	2.168356	-1.082591	0.995744
Anim241	0.467912	1.261717	-1.136042
Anim242	0.026826	-0.088036	0.14303
Anim243	0.506878	-1.22467	-1.05077
Anim244	1.753766	-0.123556	-0.112784
Anim245	-0.094746	1.190677	0.910473
Anim246	-0.376855	0.409241	0.825201
Anim247	1.145908	0.054043	0.313573
Anim248	0.921468	0.551321	-0.624413
Anim249	1.359437	-1.18915	-0.368599
Anim250	-0.161766	0.302682	1.166287
Anim251	-0.828852	0.65788	-0.539142
Anim252	0.107873	-0.833952	-1.477127
Anim253	0.778076	0.373722	1.33683
Anim254	1.092915	-0.514274	0.73993
Anim255	2.01873	-0.336675	0.654659
Anim256	1.072653	-1.18915	-0.624413
Anim257	0.106315	-0.549794	-1.818213
Anim258	-0.900548	1.013078	0.313573
Anim259	1.301769	-1.828507	-0.198056
Anim260	0.570781	-0.549794	0.995744
Anim261	0.171776	-0.159076	0.654659
Anim262	0.935495	-0.372194	-0.45387
Anim263	0.062674	0.409241	0.14303
Anim264	-0.09007	0.799959	0.228301
Anim265	1.663366	0.338202	1.848459
Anim266	0.555194	0.76444	0.569387
Anim267	0.079818	0.835479	0.73993
Anim268	0.009681	0.231642	0.825201
Anim269	-1.220063	1.084118	-0.027513
Anim270	1.089798	-0.869472	0.313573
Anim271	-0.400234	-0.016996	-2.500384
Anim272	0.567663	-0.549794	2.189544
Anim273	0.332313	-0.656353	-3.097284
Anim274	-0.141504	0.267162	-1.64767
Anim275	0.040853	-0.869472	-1.306584
Anim276	0.95264	-0.443234	-3.182556
Anim277	-0.895872	0.6934	-0.709684
Anim278	1.092915	-0.407714	-0.198056
Anim279	0.20139	0.160603	-0.880227
Anim280	1.105384	-1.22467	0.569387
Anim281	1.844165	-1.082591	0.654659
Anim282	1.181756	-0.159076	0.398844
Anim283	-0.997182	0.58684	-2.329842
Anim284	-0.09007	0.65788	-0.45387
Anim285	1.700773	-0.976031	0.313573
Anim286	0.050205	0.409241	0.654659
Anim287	1.17708	-1.29571	-0.283327
Anim288	0.35881	-0.798432	-0.283327
Anim289	-1.195125	0.58684	-1.903484
Anim290	-0.384648	-0.514274	0.14303
Anim291	0.785869	-0.301155	0.228301
Anim292	0.056439	1.474836	3.212801
Anim293	-0.029284	0.231642	-0.794956
Anim294	-0.29269	1.439316	0.057758
Anim295	-0.005905	-0.478754	0.14303
Anim296	-0.903665	-0.301155	1.507373
Anim297	1.144349	-1.22467	0.484116
Anim298	0.656504	-0.940512	1.166287
Anim299	-0.289572	-2.041626	0.14303
Anim300	0.84042	-1.473309	0.654659
Anim301	1.574526	-1.650908	-0.880227
Anim302	1.096032	-1.686428	-1.306584
Anim303	-0.024609	-0.265635	-0.368599
Anim304	1.635311	0.054043	-0.198056
Anim305	1.449837	-1.331229	-1.136042
Anim306	-0.475047	0.302682	0.569387
Anim307	-0.697928	-0.194595	-0.112784
Anim308	0.745345	-1.26019	0.398844
Anim309	-0.373737	-0.265635	-0.709684
Anim310	0.075142	-0.159076	0.057758
Anim311	-0.761831	-0.016996	0.484116
Anim312	1.855076	-0.798432	1.166287
Anim313	0.913675	-1.26019	-0.539142
Anim314	-0.691694	1.510356	-0.539142
Anim315	1.085122	-1.366749	1.422101
Anim316	-0.683901	1.261717	-1.562399
Anim317	0.8186	-0.585313	0.313573
Anim318	-0.040195	0.444761	0.14303
Anim319	0.192038	-0.336675	1.848459
Anim320	1.035246	-1.22467	1.33683
Anim321	-1.238766	1.013078	-0.368599
Anim322	1.016543	0.054043	-0.965499
Anim323	1.583877	-0.798432	2.104273
Anim324	1.449837	-1.047071	-1.136042
Anim325	0.008122	-0.869472	-0.45387
Anim326	0.31361	-0.443234	-1.562399
Anim327	1.74909	-0.301155	0.14303
Anim328	0.240355	0.018523	0.825201
Anim329	0.530257	-0.727393	-0.027513
Anim330	1.128763	-0.230115	0.654659
Anim331	0.405568	0.267162	-0.283327
Anim332	0.273086	-0.016996	0.569387
Anim333	-0.88652	0.6934	-1.136042
Anim334	0.059556	-0.336675	-2.670927
Anim335	-0.342565	0.089563	0.14303
Anim336	-0.937954	-0.904992	-0.45387
Anim337	-1.006533	0.125083	1.592644
Anim338	-1.084464	0.65788	0.313573
Anim339	-2.164581	1.368276	-1.136042
Anim340	-0.591943	-0.407714	-0.45387
Anim341	-1.090698	-0.656353	0.910473
Anim342	-1.045498	1.084118	-0.794956
Anim343	-0.423613	-0.656353	-0.880227
Anim344	-0.479723	-0.656353	0.14303
Anim345	-0.3036	-0.052516	-0.283327
Anim346	-0.105656	0.906519	0.313573
Anim347	0.525581	-1.118111	-0.45387
Anim348	0.274645	-0.336675	-0.794956
Anim349	-1.732846	1.013078	-0.880227
Anim350	-2.18796	1.545875	-0.027513
Anim351	0.469471	-0.052516	0.313573
Anim352	-0.362827	-0.052516	-1.903484
Anim353	-1.466323	3.002188	1.677916
Anim354	0.567663	-0.088036	0.569387
Anim355	-0.894313	0.160603	0.995744
Anim356	-2.130291	2.433871	-0.965499
Anim357	-0.687018	1.084118	0.484116
Anim358	-1.232532	1.936593	0.73993
Anim359	-0.094746	-1.011551	0.995744
Anim360	1.763118	-0.230115	-1.477127
Anim361	0.85133	-0.301155	0.825201
Anim362	0.218535	-0.904992	-0.368599
Anim363	0.096963	-0.159076	-0.198056
Anim364	-0.813265	0.515801	-0.794956
Anim365	0.745345	-0.976031	0.313573
Anim366	-0.870934	0.58684	-0.198056
Anim367	-0.501543	0.302682	-0.45387
Anim368	-0.305158	-0.514274	-1.391856
Anim369	-0.99874	0.6934	-1.221313
Anim370	-0.869375	-0.016996	0.14303
Anim371	0.084494	0.373722	2.019001
Anim372	-1.224739	0.302682	-1.05077
Anim373	0.053322	0.054043	-0.283327
Anim374	-0.107215	0.942039	0.057758
Anim375	-0.581033	-1.047071	-2.585656
Anim376	0.045529	-0.052516	-0.112784
Anim377	-0.445433	-0.230115	0.313573
Anim378	0.011239	-0.265635	-1.477127
Anim379	-0.629349	-0.762912	0.654659
Anim380	-0.821059	1.403796	0.398844
Anim381	-0.911458	1.048598	-0.539142
Anim382	-1.235649	0.942039	1.166287
Anim383	-0.746245	0.58684	-0.112784
Anim384	-0.244373	-0.585313	0.73993
Anim385	0.505319	0.58684	0.14303
Anim386	0.053322	-0.976031	-0.027513
Anim387	-0.827293	0.76444	0.484116
Anim388	-1.69388	2.327311	-0.794956
Anim389	0.079818	1.048598	-0.198056
Anim390	0.001888	-0.336675	0.057758
Anim391	1.62596	-1.118111	-0.539142
Anim392	-0.616881	0.515801	1.251559
Anim393	0.47103	0.62236	-0.112784
Anim394	-0.881844	0.906519	-0.965499
Anim395	-0.23658	-0.265635	-1.64767
Anim396	-0.041753	0.906519	0.398844
Anim397	0.227886	-0.904992	1.422101
Anim398	-0.524923	-0.088036	-1.221313
Anim399	0.168659	0.906519	0.484116
Anim400	-0.588826	-0.762912	0.057758
Anim401	0.054881	0.302682	-0.027513
Anim402	1.240983	-0.478754	0.995744
Anim403	-0.013698	-0.194595	0.73993
Anim404	0.181128	0.160603	0.910473
Anim405	-0.60597	-0.301155	0.228301
Anim406	-0.432965	-1.047071	1.081016
Anim407	0.441416	0.835479	0.313573
Anim408	-0.750921	-0.585313	-0.965499
Anim409	1.108501	-0.336675	0.398844
Anim410	0.701704	-1.615388	-0.880227
Anim411	-0.889637	1.013078	1.081016
Anim412	-0.267752	0.231642	0.910473
Anim413	0.081377	-1.437789	-0.880227
Anim414	0.47103	0.65788	0.569387
Anim415	-0.939513	1.084118	-0.027513
Anim416	-1.743756	1.368276	-0.45387
Anim417	0.140604	-0.265635	-2.585656
Anim418	-0.574798	1.545875	0.398844
Anim419	-0.732218	0.125083	1.166287
Anim420	-0.671432	-0.016996	0.14303
Anim421	0.854448	-0.549794	-0.624413
Anim422	-0.233462	0.373722	0.73993
Anim423	-1.008092	-1.331229	-0.027513
Anim424	0.622215	0.054043	-0.624413
Anim425	-0.267752	-0.123556	-0.198056
Anim426	0.131252	-0.016996	0.484116
Anim427	0.015915	-0.620833	-1.136042
Anim428	-0.280221	1.119638	1.422101
Anim429	-0.54986	0.160603	0.228301
Anim430	-1.480351	2.718029	-0.027513
Anim431	0.202949	-0.620833	-0.283327
Anim432	-1.393069	1.332757	0.057758
Anim433	-0.395558	-0.265635	0.654659
Anim434	0.908999	0.054043	-0.624413
Anim435	0.513112	0.480281	-0.624413
Anim436	-0.796121	1.119638	-0.368599
Anim437	0.048646	0.125083	0.484116
Anim438	0.645594	0.089563	0.057758
Anim439	-0.326979	0.409241	-1.391856
Anim440	0.006564	0.58684	-0.027513
Anim441	-0.2584	-0.336675	0.910473
Anim442	0.509995	0.409241	-0.45387
Anim443	0.08917	-0.123556	-0.198056
Anim444	-0.060457	-0.585313	0.313573
Anim445	-0.341007	-0.301155	-0.368599
Anim446	1.130322	-0.194595	1.33683
Anim447	-1.03303	0.267162	-0.45387
Anim448	0.120342	-0.407714	-1.903484
Anim449	0.943288	-0.514274	-0.709684
Anim450	0.570781	-0.230115	-0.880227
Anim451	0.577015	-0.407714	0.14303
Anim452	0.550519	-0.833952	-1.221313
Anim453	-0.35971	-0.159076	-3.353099
Anim454	-1.090698	0.977558	0.484116
Anim455	1.066419	-1.899546	-0.539142
Anim456	-0.110332	0.65788	-0.368599
Anim457	-1.69388	0.515801	0.398844
Anim458	-0.311393	0.160603	-1.05077
Anim459	-0.630908	0.58684	1.33683
Anim460	-0.030843	-0.869472	-0.794956
Anim461	0.299582	0.196123	-0.624413
Anim462	1.471657	-1.757467	0.228301
Anim463	-0.816383	0.160603	-0.624413
Anim464	-0.534274	1.013078	-0.539142
Anim465	-0.939513	1.190677	-1.306584
Anim466	-1.57075	0.76444	-0.198056
Anim467	0.735993	-1.899546	-0.283327
Anim468	0.684559	-1.15363	0.313573
Anim469	1.683628	-0.869472	1.33683
Anim470	1.264362	0.160603	0.313573
Anim471	1.016543	0.267162	-1.306584
Anim472	-1.531785	1.226197	-1.818213
Anim473	0.048646	1.865554	-0.965499
Anim474	0.012798	0.72892	-0.283327
Anim475	1.775586	-1.22467	-1.136042
Anim476	-0.242814	1.226197	-2.415113
Anim477	-0.32542	-0.372194	-2.415113
Anim478	1.206694	-0.478754	-0.539142
Anim479	-0.263076	-0.016996	0.057758
Anim480	0.687676	0.089563	-1.391856
Anim481	1.476333	-0.301155	0.14303
Anim482	1.583877	-0.230115	-1.391856
Anim483	1.247217	-1.757467	-0.880227
Anim484	0.366603	-0.762912	-2.159299
Anim485	0.905882	-0.620833	-1.988756
Anim486	-1.714142	2.57595	0.14303
Anim487	0.206066	-0.230115	-0.368599
Anim488	-1.037705	1.368276	-0.965499
Anim489	0.210742	0.338202	-1.05077
Anim490	0.759372	-1.402269	0.910473
Anim491	1.373465	-1.437789	-2.074027
Anim492	1.139673	-1.366749	0.910473
Anim493	0.148397	-0.301155	0.14303
Anim494	0.609746	0.338202	0.228301
Anim495	0.686118	-0.372194	-1.818213
Anim496	1.827021	-0.762912	-0.368599
Anim497	-1.04394	-0.656353	-1.903484
Anim498	-0.693252	1.687955	-0.283327
Anim499	-0.3488	-0.407714	0.995744
Anim500	-0.158649	1.510356	-0.624413
Anim501	-1.622184	0.942039	0.228301
Anim502	0.421154	0.125083	-0.624413
Anim503	0.090729	-0.833952	2.615901
Anim504	0.899647	-1.544348	0.910473
Anim505	0.427388	0.302682	-2.159299
Anim506	0.115666	-0.088036	0.398844
Anim507	1.088239	-1.15363	0.14303
Anim508	1.426458	-0.514274	-0.112784
Anim509	1.169287	-0.585313	-0.198056
Anim510	0.683001	-1.579868	-1.732942
Anim511	0.1671	-0.301155	0.398844
Anim512	1.993792	-1.935066	0.313573
Anim513	0.623773	0.799959	-0.965499
Anim514	0.519346	1.013078	0.313573
Anim515	0.000329	0.409241	0.228301
Anim516	-0.434523	0.196123	-0.539142
Anim517	-1.653356	1.226197	0.313573
Anim518	-0.596619	-1.402269	1.081016
Anim519	1.04304	-0.230115	0.654659
Anim520	-0.009023	-1.29571	0.228301
Anim521	-1.629977	0.444761	1.33683
Anim522	0.026826	0.196123	-0.539142
Anim523	0.259058	1.972113	0.484116
Anim524	0.516229	-0.016996	-2.500384
Anim525	0.19048	0.196123	-0.45387
Anim526	0.129694	0.799959	0.228301
Anim527	-0.454785	1.545875	-0.880227
Anim528	0.32452	0.338202	1.081016
Anim529	-0.132153	-1.579868	-2.24457
Anim530	-0.395558	-0.123556	0.995744
Anim531	1.646222	-0.691873	0.313573
Anim532	-0.259959	-1.473309	-1.221313
Anim533	0.327637	-0.407714	1.251559
Anim534	0.274645	-0.407714	0.73993
Anim535	-0.432965	0.444761	0.654659
Anim536	-0.43764	-0.088036	-2.24457
Anim537	-1.533343	1.155158	-0.45387
Anim538	-0.339448	-0.869472	0.14303
Anim539	0.114108	-0.407714	2.274816
Anim540	-0.027726	0.977558	-1.818213
Anim541	0.26841	-0.052516	-1.64767
Anim542	-1.344752	0.58684	-0.027513
Anim543	-0.295807	-0.372194	0.73993
Anim544	-0.351917	-1.047071	1.166287
Anim545	-0.856907	0.444761	-1.306584
Anim546	1.76	-1.366749	-1.221313
Anim547	-0.051105	-1.18915	1.763187
Anim548	-0.842879	-0.301155	1.507373
Anim549	0.901206	-0.514274	0.228301
Anim550	-1.709466	1.297237	1.848459
Anim551	-0.799238	-1.29571	1.422101
Anim552	-0.227228	0.480281	-0.539142
Anim553	-0.116567	1.084118	0.313573
Anim554	1.792731	-1.402269	0.14303
Anim555	0.474147	0.977558	-0.283327
Anim556	1.572967	0.444761	0.484116
Anim557	0.748462	-0.869472	1.081016
Anim558	0.318286	1.084118	0.569387
Anim559	-0.270869	-0.549794	-0.198056
Anim560	-1.001857	1.048598	0.73993
Anim561	0.053322	-0.478754	-1.732942
Anim562	-0.741569	0.267162	-0.283327
Anim563	0.486616	0.160603	0.995744
Anim564	0.591043	0.196123	0.14303
Anim565	1.317355	-0.301155	-2.500384
Anim566	-0.658963	0.62236	0.654659
Anim567	0.545843	-1.011551	0.569387
Anim568	-0.286455	-0.656353	1.081016
Anim569	-0.175794	-1.29571	-0.283327
Anim570	0.723524	-0.549794	-0.965499
Anim571	-0.891196	-0.656353	-0.539142
Anim572	-0.331655	0.480281	0.910473
Anim573	-1.3354	1.616915	0.73993
Anim574	0.849772	0.160603	0.569387
Anim575	-0.911458	-0.443234	0.569387
Anim576	-0.225669	0.444761	-0.539142
Anim577	-1.307345	0.054043	0.825201
Anim578	-1.181098	0.302682	-2.500384
Anim579	0.005005	-0.016996	0.825201
Anim580	2.087309	-0.514274	-0.112784
Anim581	0.916792	-1.15363	-0.539142
Anim582	1.382817	0.65788	1.592644
Anim583	-1.310462	1.084118	0.654659
Anim584	-0.546743	-0.016996	0.14303
Anim585	0.587925	-0.407714	-0.709684
Anim586	0.196714	0.018523	-1.732942
Anim587	0.578574	0.054043	-1.05077
Anim588	-0.504661	1.616915	-0.794956
Anim589	0.453885	-0.585313	0.313573
Anim590	0.745345	1.155158	-1.306584
Anim591	0.826393	-1.721947	-2.159299
Anim592	0.221652	-0.478754	0.995744
Anim593	-0.793004	0.373722	-0.027513
Anim594	-0.923927	0.196123	-0.794956
Anim595	0.919909	0.267162	0.995744
Anim596	0.029943	-0.904992	-1.64767
Anim597	0.711056	-1.082591	-1.306584
Anim598	-0.980037	0.089563	-1.221313
Anim599	-0.602853	-0.336675	-0.112784
Anim600	-0.473488	0.018523	0.995744
Anim601	-0.604412	0.267162	-0.45387
Anim602	1.262804	1.226197	0.825201
Anim603	0.404009	-1.579868	0.313573
Anim604	-0.308276	0.799959	-0.539142
Anim605	0.823275	-1.011551	0.73993
Anim606	-1.031471	1.226197	0.995744
Anim607	-0.545184	0.799959	0.398844
Anim608	0.081377	0.480281	-0.45387
Anim609	-0.962892	1.190677	0.228301
Anim610	1.021219	-0.407714	0.825201
Anim611	-1.734404	0.054043	1.422101
Anim612	0.873151	-0.869472	-0.880227
Anim613	-0.939513	0.054043	0.995744
Anim614	-0.478164	0.942039	1.33683
Anim615	0.929261	-0.904992	0.228301
Anim616	-0.687018	-1.011551	-1.732942
Anim617	-1.502171	-0.052516	-1.136042
Anim618	-0.629349	0.089563	0.057758
Anim619	0.464795	-1.864027	-0.45387
Anim620	-0.099422	0.551321	0.995744
Anim621	2.564243	-1.544348	0.057758
Anim622	0.042412	0.6934	1.763187
Anim623	-0.84132	1.687955	-0.45387
Anim624	-0.738452	2.007633	0.313573
Anim625	0.382189	0.267162	-0.198056
Anim626	-0.510895	1.155158	0.14303
Anim627	-0.099422	-0.016996	0.313573
Anim628	0.553636	-0.798432	-0.624413
Anim629	0.375954	0.977558	-1.136042
Anim630	1.658691	-2.325784	0.228301
Anim631	-0.305158	0.089563	0.313573
Anim632	1.669601	-0.762912	-1.136042
Anim633	-0.3036	0.373722	1.166287
Anim634	1.678953	-1.402269	-1.64767
Anim635	0.213859	-1.402269	-1.64767
Anim636	0.181128	1.084118	1.422101
Anim637	-1.746873	2.043153	-0.368599
Anim638	-0.267752	0.089563	-0.198056
Anim639	-0.496868	0.58684	0.228301
Anim640	-1.283966	0.977558	-0.198056
Anim641	-1.347869	1.830034	-0.624413
Anim642	-1.686087	0.72892	0.910473
Anim643	-0.705721	0.444761	-0.283327
Anim644	-0.058898	-1.473309	-1.306584
Anim645	0.274645	-0.833952	-2.670927
Anim646	-1.079788	0.018523	0.484116
Anim647	-0.32542	0.196123	-1.05077
Anim648	-0.669873	0.515801	-1.136042
Anim649	1.766235	-1.757467	0.313573
Anim650	0.506878	-2.077146	-0.198056
Anim651	0.226328	-0.016996	1.166287
Anim652	0.165542	-0.514274	-0.368599
Anim653	-0.630908	0.62236	-0.283327
Anim654	1.395285	-0.976031	-0.624413
Anim655	-0.365944	-0.443234	2.019001
Anim656	0.347899	-0.514274	0.654659
Anim657	-0.509336	0.089563	0.654659
Anim658	-0.264635	0.870999	-1.477127
Anim659	-0.144622	0.338202	0.484116
Anim660	-0.789886	0.835479	-0.198056
Anim661	1.226956	0.58684	1.33683
Anim662	1.005633	-0.727393	-1.477127
Anim663	0.39154	-1.26019	-0.45387
Anim664	2.328893	-2.503383	-0.965499
Anim665	0.949523	-1.15363	1.848459
Anim666	1.526209	-0.336675	0.14303
Anim667	0.474147	-0.478754	0.654659
Anim668	0.248148	-0.407714	0.057758
Anim669	-0.579474	0.835479	0.398844
Anim670	0.767165	0.125083	0.995744
Anim671	-0.052664	-0.869472	1.422101
Anim672	1.46854	-2.041626	-0.283327
Anim673	-1.126546	1.013078	0.057758
Anim674	-0.934837	-0.194595	0.228301
Anim675	-1.477234	0.480281	0.398844
Anim676	-0.978478	0.65788	0.73993
Anim677	-1.004975	1.155158	1.081016
Anim678	1.918979	-0.833952	0.569387
Anim679	-0.800797	0.72892	0.14303
Anim680	-0.581033	0.267162	0.654659
Anim681	0.812365	-0.052516	0.057758
Anim682	1.315796	-0.194595	-0.45387
Anim683	-1.39151	2.007633	0.910473
Anim684	1.576084	-1.26019	-1.477127
Anim685	1.195783	-1.26019	-1.732942
Anim686	-0.827293	1.723475	-0.283327
Anim687	-0.892755	-0.194595	0.654659
Anim688	0.118784	-0.585313	-0.965499
Anim689	0.248148	0.054043	1.081016
Anim690	-0.401792	0.62236	0.910473
Anim691	0.39154	-1.047071	0.910473
Anim692	2.201087	-1.615388	0.995744
Anim693	-0.127477	-0.301155	0.484116
Anim694	0.662739	0.018523	1.33683
Anim695	-0.916134	2.433871	-1.05077
Anim696	0.566105	0.338202	0.398844
Anim697	0.274645	0.76444	-0.027513
Anim698	1.099149	-0.052516	1.081016
Anim699	0.480381	-1.011551	1.93373
Anim700	1.150584	-0.514274	-0.709684
Anim701	2.082633	-1.082591	-0.283327
Anim702	0.506878	-1.508829	-0.965499
Anim703	0.703262	0.65788	-1.391856
Anim704	1.184873	-0.691873	-0.539142
Anim705	0.173335	-0.123556	1.081016
Anim706	0.958875	-0.549794	0.825201
Anim707	0.192038	1.474836	-1.05077
Anim708	-0.016816	-0.230115	-0.027513
Anim709	-2.011837	3.357386	-0.709684
Anim710	-0.436082	0.6934	0.313573
Anim711	-1.757783	1.936593	-1.477127
Anim712	-0.889637	0.231642	0.228301
Anim713	0.556753	-1.544348	0.14303
Anim714	-1.452296	1.972113	-0.368599
Anim715	0.277762	0.835479	0.825201
Anim716	-2.028982	-0.691873	0.569387
Anim717	-0.244373	0.551321	1.251559
Anim718	0.558312	-0.159076	0.569387
Anim719	1.052391	-0.230115	-0.027513
Anim720	-0.115008	-0.620833	-0.45387
Anim721	0.065791	0.515801	-1.562399
Anim722	0.753138	0.089563	0.484116
Anim723	0.961992	-0.904992	-1.562399
Anim724	0.419595	0.444761	-1.221313
Anim725	-0.861582	0.76444	-0.624413
Anim726	0.179569	0.72892	-1.221313
Anim727	-0.699487	0.977558	-0.45387
Anim728	-0.514012	0.6934	1.33683
Anim729	-0.001229	-0.088036	-0.965499
Anim730	1.438927	-1.757467	1.081016
Anim731	-1.162394	0.054043	0.14303
Anim732	-0.169559	0.799959	0.057758
Anim733	1.203576	-1.011551	-0.880227
Anim734	-0.066691	1.510356	1.507373
Anim735	0.273086	-0.443234	-1.818213
Anim736	1.396844	-1.29571	-0.45387
Anim737	0.597277	-0.016996	1.848459
Anim738	0.332313	-0.336675	-0.283327
Anim739	-0.791445	-0.336675	-0.45387
Anim740	0.075142	0.58684	-1.221313
Anim741	1.245659	-0.265635	-0.027513
Anim742	1.385934	-0.976031	0.14303
Anim743	-0.398675	0.62236	1.507373
Anim744	0.433623	-1.047071	-1.732942
Anim745	1.205135	-1.544348	-4.461627
Anim746	-0.643377	0.160603	-0.198056
Anim747	-0.141504	0.551321	0.057758
Anim748	1.158377	-1.615388	0.398844
Anim749	-0.567005	-0.656353	-1.64767
Anim750	1.552705	-1.792987	-1.732942
Anim751	0.469471	-1.508829	-0.709684
Anim752	1.431134	-0.656353	0.14303
Anim753	0.224769	-0.478754	1.251559
Anim754	1.024336	-0.620833	0.484116
Anim755	1.117853	-1.864027	1.33683
Anim756	0.969785	-0.088036	-1.136042
Anim757	-0.408027	0.160603	0.569387
Anim758	0.435181	1.013078	0.569387
Anim759	0.199831	-0.159076	0.654659
Anim760	0.525581	-0.656353	0.14303
Anim761	-0.925485	0.196123	-0.880227
Anim762	-0.48284	-1.366749	0.398844
Anim763	-0.367503	1.119638	-1.05077
Anim764	0.654946	-0.549794	0.654659
Anim765	0.972902	-1.22467	0.313573
Anim766	0.031501	0.018523	0.654659
Anim767	-0.451668	-0.301155	0.484116
Anim768	-1.848183	0.76444	1.081016
Anim769	0.307375	-0.159076	-0.283327
Anim770	-1.589453	0.515801	-1.477127
Anim771	-1.542695	1.155158	-0.880227
Anim772	-0.203849	0.409241	-0.624413
Anim773	-0.422054	1.084118	-0.709684
Anim774	0.101639	1.084118	0.057758
Anim775	-0.635584	0.906519	-0.624413
Anim776	-0.562329	1.723475	0.313573
Anim777	0.894972	-1.686428	0.910473
Anim778	0.73911	-0.904992	-0.368599
Anim779	-0.004347	-0.443234	-0.880227
Anim780	-0.196056	2.149712	-0.027513
Anim781	1.384375	0.480281	0.825201
Anim782	1.298652	-1.29571	0.057758
Anim783	0.082936	0.515801	0.654659
Anim784	0.584808	0.125083	0.057758
Anim785	1.44672	-0.940512	2.615901
Anim786	-0.355034	0.76444	1.763187
Anim787	1.206694	-1.721947	2.360087
Anim788	0.779634	-0.372194	0.398844
Anim789	-0.341007	0.196123	0.73993
Anim790	0.753138	-1.15363	-0.794956
Anim791	-0.185145	-0.265635	0.910473
Anim792	0.48194	-0.478754	0.313573
Anim793	-0.384648	-0.656353	0.484116
Anim794	-0.054222	0.231642	1.507373
Anim795	-0.127477	-1.15363	-0.45387
Anim796	0.494409	-0.159076	-1.221313
Anim797	-1.294876	0.231642	0.057758
Anim798	-0.255283	0.444761	-0.880227
Anim799	-1.273056	1.510356	1.33683
Anim800	-1.17798	2.256272	-0.198056
Anim801	0.025267	-0.123556	-0.965499
Anim802	1.092915	-1.437789	0.057758
Anim803	-0.216318	-0.478754	-0.112784
Anim804	-0.275545	1.439316	0.228301
Anim805	-1.198242	2.078673	-0.112784
Anim806	1.602581	-0.088036	-0.112784
Anim807	0.8186	-2.112665	0.569387
Anim808	-0.422054	0.835479	-0.112784
Anim809	0.558312	-1.686428	-2.074027
Anim810	0.612863	-1.26019	0.14303
Anim811	-1.00965	0.231642	1.251559
Anim812	-0.951982	1.119638	0.995744
Anim813	-0.934837	0.373722	0.057758
Anim814	-0.760273	-0.052516	1.93373
Anim815	-0.891196	0.551321	0.484116
Anim816	-0.235021	0.054043	-0.368599
Anim817	0.547401	0.977558	1.081016
Anim818	-0.224111	-0.052516	1.33683
Anim819	-0.634025	0.977558	2.189544
Anim820	0.368161	0.160603	2.956987
Anim821	-0.19138	1.297237	0.995744
Anim822	-1.968196	0.373722	-0.112784
Anim823	-0.021491	0.65788	1.507373
Anim824	-1.276173	0.72892	1.081016
Anim825	-1.971313	2.043153	1.081016
Anim826	0.064232	-0.798432	0.995744
Anim827	0.235679	-0.976031	-0.45387
Anim828	0.056439	-0.230115	0.910473
Anim829	0.129694	-1.15363	0.14303
Anim830	0.999398	-0.443234	-0.539142
Anim831	0.142163	-1.18915	0.228301
Anim832	-0.210083	0.551321	0.398844
Anim833	-0.38153	0.373722	-0.198056
Anim834	-0.278662	0.72892	1.677916
Anim835	-0.705721	0.906519	0.14303
Anim836	-1.625302	0.942039	0.825201
Anim837	-0.52804	1.616915	-0.112784
Anim838	-0.291131	1.048598	0.73993
Anim839	-0.60597	-0.940512	-0.880227
Anim840	-0.476606	0.267162	1.081016
Anim841	1.959502	-1.899546	0.569387
Anim842	-0.026167	-0.088036	0.14303
Anim843	-1.075112	1.119638	-0.027513
Anim844	-0.266193	0.62236	0.313573
Anim845	-2.139643	0.480281	-0.880227
Anim846	-1.146808	1.652435	0.057758
Anim847	0.767165	-1.757467	0.484116
Anim848	-0.93172	2.291792	0.73993
Anim849	-0.43764	0.125083	0.910473
Anim850	-0.520247	0.72892	0.995744
Anim851	-1.812335	1.332757	-0.965499
Anim852	-2.014954	-0.869472	-0.965499
Anim853	-1.321372	1.758994	-0.027513
Anim854	-1.63777	-0.336675	-0.965499
Anim855	-0.973802	1.226197	0.228301
Anim856	-1.036147	1.226197	1.251559
Anim857	-0.49375	0.231642	1.507373
Anim858	-1.764018	1.297237	0.484116
Anim859	-0.657404	0.515801	-0.112784
Anim860	-1.735963	2.895628	1.166287
Anim861	-0.981595	0.160603	0.14303
Anim862	-0.791445	-0.088036	2.019001
Anim863	0.882503	-0.869472	-1.221313
Anim864	-1.159277	-0.016996	-0.880227
Anim865	-1.527109	0.515801	0.910473
Anim866	-1.658032	-0.052516	0.14303
Anim867	-2.072623	0.267162	0.569387
Anim868	-0.408027	1.190677	-0.794956
Anim869	-0.291131	0.196123	-0.368599
Anim870	-3.037403	0.551321	-0.965499
Anim871	-1.449179	0.65788	-1.477127
Anim872	-1.576985	1.581395	1.33683
Anim873	-1.135898	0.62236	1.081016
Anim874	-0.65117	0.231642	0.14303
Anim875	-2.384345	0.58684	-1.306584
Anim876	0.500643	-0.443234	1.081016
Anim877	-1.732846	1.510356	0.73993
Anim878	-1.371248	0.089563	0.484116
Anim879	-1.658032	2.220752	-1.306584
Anim880	-1.344752	1.474836	-0.027513
Anim881	-1.575426	-0.798432	-1.477127
Anim882	-0.171118	-0.052516	-0.283327
Anim883	-0.241255	-0.372194	0.995744
Anim884	0.216976	0.76444	1.33683
Anim885	-0.23658	0.373722	1.166287
Anim886	-0.383089	-0.016996	-1.562399
Anim887	-0.432965	-0.656353	0.825201
Anim888	-1.215387	0.515801	-0.198056
Anim889	-1.000299	-0.301155	0.910473
Anim890	0.522464	-0.869472	-1.306584
Anim891	0.422713	-0.301155	-1.562399
Anim892	-0.970685	1.119638	-0.368599
Anim893	-0.439199	0.6934	-1.05077
Anim894	-0.507778	0.302682	1.592644
Anim895	-0.51713	-0.478754	-1.732942
Anim896	-0.810148	0.6934	-0.283327
Anim897	-0.489075	-0.265635	0.228301
Anim898	-1.327607	1.510356	0.995744
Anim899	-1.06576	1.474836	-0.027513
Anim900	-1.344752	0.551321	-0.45387
Anim901	-2.114705	3.570505	0.654659
Anim902	-0.722866	-1.047071	-0.794956
Anim903	-0.277103	0.76444	0.569387
Anim904	-0.32542	0.58684	-0.027513
Anim905	0.086053	-0.585313	0.228301
Anim906	0.263734	0.835479	1.33683
Anim907	-0.364386	1.368276	-0.198056
Anim908	-1.369689	0.480281	-0.709684
Anim909	-0.464137	0.515801	0.654659
Anim910	-1.086022	0.799959	0.910473
Anim911	-0.277103	-0.514274	0.569387
Anim912	-0.719749	0.267162	-2.159299
Anim913	-2.116264	1.723475	0.73993
Anim914	-0.239697	0.72892	-1.988756
Anim915	-2.057037	1.439316	0.057758
Anim916	-0.203849	-0.549794	0.484116
Anim917	0.149956	1.226197	-2.074027
Anim918	0.7734	-0.336675	-0.709684
Anim919	0.042412	0.76444	-1.562399
Anim920	-1.430475	0.231642	0.569387
Anim921	-0.778976	0.231642	0.569387
Anim922	-0.959775	0.58684	-0.198056
Anim923	-0.267752	1.048598	0.398844
Anim924	-0.654287	0.62236	-1.05077
Anim925	0.687676	0.444761	-1.988756
Anim926	-0.448551	1.474836	-1.818213
Anim927	0.509995	-1.29571	-2.415113
Anim928	-0.32542	-0.976031	-0.112784
Anim929	-1.248118	0.302682	-1.05077
Anim930	-0.573239	1.013078	-0.368599
Anim931	-0.03396	0.942039	-0.283327
Anim932	-1.539578	1.581395	-1.391856
Anim933	-2.217573	1.013078	0.910473
Anim934	-0.273986	-0.230115	0.14303
Anim935	-1.199801	0.125083	-0.880227
Anim936	-2.551116	3.108747	0.654659
Anim937	-0.456344	-0.052516	-0.198056
Anim938	-1.84039	1.652435	-0.539142
Anim939	-0.984713	0.62236	-0.794956
Anim940	-0.771183	2.362831	-0.112784
Anim941	-0.286455	0.58684	-1.562399
Anim942	0.224769	1.226197	2.019001
Anim943	-0.860024	1.652435	0.569387
Anim944	-1.293317	1.758994	0.654659
Anim945	-0.768066	2.256272	0.14303
Anim946	-1.036147	0.977558	1.422101
Anim947	-1.388393	2.362831	2.189544
Anim948	0.112549	0.338202	-0.45387
Anim949	-0.259959	0.054043	0.569387
Anim950	0.463236	-0.940512	-0.880227
Anim951	1.448278	-2.680982	-0.709684
Anim952	-0.891196	-0.585313	0.484116
Anim953	0.67209	-0.443234	1.677916
Anim954	0.123459	0.160603	-0.45387
Anim955	-1.338517	-0.159076	-0.624413
Anim956	0.070467	-0.088036	0.654659
Anim957	-0.66208	-0.656353	-0.283327
Anim958	-2.638398	1.901074	0.228301
Anim959	0.396216	-1.011551	0.484116
Anim960	-0.263076	-0.159076	0.569387
Anim961	-1.207594	0.160603	-0.027513
Anim962	-0.816383	-0.869472	-1.136042
Anim963	-1.567633	-0.620833	-1.903484
Anim964	0.185804	-0.976031	0.825201
Anim965	-0.966009	0.373722	0.228301
Anim966	-1.700115	0.267162	-1.136042
Anim967	-0.721307	2.50491	0.228301
Anim968	-0.657404	0.515801	-1.221313
Anim969	-0.898989	-1.437789	0.825201
Anim970	-0.591943	0.302682	0.484116
Anim971	-0.422054	1.084118	-0.880227
Anim972	-0.666756	0.480281	-2.074027
Anim973	-1.176422	1.510356	0.228301
Anim974	-1.022119	1.972113	-0.112784
Anim975	-1.062643	0.58684	0.313573
Anim976	0.312051	-0.549794	-0.198056
Anim977	-0.794562	0.72892	0.825201
Anim978	-0.705721	0.835479	0.484116
Anim979	-1.629977	1.830034	-2.329842
Anim980	-0.281779	0.870999	-0.027513
Anim981	1.167728	-0.691873	0.825201
Anim982	0.238797	0.160603	-0.539142
Anim983	-0.509336	1.190677	0.484116
Anim984	0.428947	-0.585313	-0.880227
Anim985	-0.702604	-0.336675	0.654659
Anim986	-0.07916	-0.514274	0.057758
Anim987	0.231003	-0.798432	0.73993
Anim988	-1.470999	3.108747	1.93373
Anim989	-2.035216	0.906519	0.14303
Anim990	0.84042	-0.691873	-0.027513
Anim991	1.144349	-0.904992	-0.880227
Anim992	-1.123429	1.155158	-2.84147
Anim993	-0.574798	-0.372194	-0.283327
Anim994	-0.356593	-0.265635	1.93373
Anim995	-1.071995	0.409241	-0.624413
Anim996	0.349458	-1.544348	-0.45387
Anim997	-1.375924	1.048598	-0.965499
Anim998	0.619097	-0.265635	0.995744
Anim999	-0.498426	0.799959	0.484116
Anim1000	-0.736894	-0.052516	0.057758
Anim1001	-0.648053	1.226197	0.484116
Anim1002	-1.377482	-1.331229	-0.368599
Anim1003	-0.870934	-0.230115	-0.880227
Anim1004	-0.23658	-0.904992	1.507373
Anim1005	-0.713514	1.936593	-1.732942
Anim1006	-0.110332	-0.088036	-0.794956
Anim1007	-0.104098	1.013078	-2.159299
Anim1008	-0.682342	-0.016996	0.910473
Anim1009	-0.291131	0.018523	-1.562399
Anim1010	-0.306717	-0.265635	-1.818213
Anim1011	-1.631536	1.013078	0.910473
Anim1012	0.413361	-0.691873	1.422101
Anim1013	0.882503	-1.047071	1.763187
Anim1014	1.113177	0.196123	0.057758
Anim1015	-0.289572	-0.585313	-0.198056
Anim1016	-0.365944	-0.656353	0.313573
Anim1017	0.754697	-0.656353	1.166287
Anim1018	0.734435	-0.691873	-1.05077
Anim1019	-0.130594	-0.265635	-0.368599
Anim1020	-1.245001	0.76444	0.484116
Anim1021	-1.446061	0.267162	-0.539142
Anim1022	-0.800797	0.373722	0.228301
Anim1023	-0.833527	-1.22467	0.057758
Anim1024	0.360368	-1.864027	-0.965499
Anim1025	1.018102	-0.407714	-1.306584
Anim1026	-2.013395	0.870999	-0.198056
Anim1027	0.283996	-0.478754	-0.027513
Anim1028	0.360368	0.196123	1.166287
Anim1029	-1.815452	0.76444	-1.306584
Anim1030	0.441416	-0.656353	0.398844
Anim1031	1.208252	0.018523	1.081016
Anim1032	0.291789	0.65788	-0.709684
Anim1033	0.086053	-1.331229	0.569387
Anim1034	0.648711	-1.29571	1.422101
Anim1035	0.494409	-0.159076	-0.027513
Anim1036	-0.153973	-0.230115	-0.539142
Anim1037	-1.174863	1.261717	0.313573
Anim1038	-0.149297	0.835479	0.313573
Anim1039	-0.355034	0.302682	0.398844
Anim1040	0.11099	-0.904992	-0.112784
Anim1041	-0.277103	-0.230115	0.398844
Anim1042	-0.805472	0.054043	-0.112784
Anim1043	0.527139	0.977558	0.228301
Anim1044	0.679883	-1.22467	-0.539142
Anim1045	-0.8647	1.084118	-0.709684
Anim1046	0.673649	-0.336675	1.081016
Anim1047	-1.16707	-0.869472	0.910473
Anim1048	-0.906782	-0.904992	-0.880227
Anim1049	0.226328	-0.194595	-1.391856
Anim1050	-1.740639	0.018523	-2.329842
Anim1051	-0.166442	-0.194595	-1.391856
Anim1052	-0.933278	0.231642	-0.794956
Anim1053	0.170218	-0.585313	-0.027513
Anim1054	-0.710397	-0.230115	0.14303
Anim1055	0.3027	0.551321	0.995744
Anim1056	0.241914	0.160603	-0.198056
Anim1057	-0.37062	-0.407714	-0.624413
Anim1058	1.060184	0.267162	0.825201
Anim1059	0.185804	-0.194595	-0.368599
Anim1060	0.383747	-0.798432	0.313573
Anim1061	1.136556	-1.15363	0.484116
Anim1062	0.371278	-0.336675	-1.477127
Anim1063	0.542726	-0.762912	-0.624413
Anim1064	0.575456	-0.301155	-0.45387
Anim1065	-0.894313	1.652435	1.592644
Anim1066	-0.027726	0.942039	0.654659
Anim1067	0.776517	-1.29571	-1.64767
Anim1068	0.059556	-0.833952	0.73993
Anim1069	-0.894313	1.794514	-1.732942
Anim1070	-0.241255	1.403796	0.569387
Anim1071	-1.280849	-0.016996	-0.112784
Anim1072	-1.163953	1.865554	-0.709684
Anim1073	0.19048	-1.15363	0.313573
Anim1074	-1.146808	-0.052516	-0.794956
Anim1075	-0.139946	-0.620833	0.654659
Anim1076	0.255941	-0.585313	-0.283327
Anim1077	0.396216	0.018523	0.569387
Anim1078	0.386865	-1.437789	0.14303
Anim1079	-0.786769	0.231642	1.081016
Anim1080	-0.704163	2.256272	-0.880227
Anim1081	-2.152112	0.76444	-0.112784
Anim1082	-0.503102	0.906519	0.654659
Anim1083	-0.666756	0.089563	0.398844
Anim1084	0.382189	-0.159076	-0.539142
Anim1085	1.083563	-1.22467	-3.267827
Anim1086	-1.857534	-0.265635	-0.709684
Anim1087	0.374396	0.6934	0.057758
Anim1088	-0.323862	1.084118	0.825201
Anim1089	0.095404	-0.407714	0.313573
Anim1090	0.249707	0.302682	-0.283327
Anim1091	-1.12187	1.368276	1.251559
Anim1092	-0.704163	1.084118	0.14303
Anim1093	-1.216946	1.119638	-0.112784
Anim1094	1.270597	-0.869472	-0.709684
Anim1095	0.196714	-1.118111	0.73993
Anim1096	0.852889	-0.514274	-0.539142
Anim1097	0.13437	-0.869472	0.569387
Anim1098	-0.043312	-0.620833	-0.624413
Anim1099	0.092287	-1.15363	0.995744
Anim1100	-1.078229	-0.407714	1.848459
Anim1101	1.100708	-0.230115	1.422101
Anim1102	-1.307345	0.58684	-1.732942
Anim1103	0.079818	-0.656353	0.398844
Anim1104	-0.768066	1.048598	-0.027513
Anim1105	-1.338517	2.007633	-1.64767
Anim1106	-0.453226	-0.372194	0.14303
Anim1107	-0.7743	0.373722	-0.283327
Anim1108	-0.150856	0.267162	-2.329842
Anim1109	-0.937954	1.332757	-1.477127
Anim1110	0.999398	-1.011551	-0.965499
Anim1111	-0.825734	1.545875	-0.112784
Anim1112	-0.66208	1.723475	-0.45387
Anim1113	-1.104726	1.084118	-0.880227
Anim1114	0.271527	-1.082591	-1.391856
Anim1115	-0.288014	0.65788	-0.45387
Anim1116	0.703262	-1.615388	-1.562399
Anim1117	-0.085394	-0.230115	0.484116
Anim1118	-2.365641	3.606025	0.057758
Anim1119	-0.88652	1.084118	-1.732942
Anim1120	-0.12436	-0.194595	-1.732942
Anim1121	0.254383	-0.265635	-0.880227
Anim1122	-1.322931	2.220752	0.484116
Anim1123	0.104756	0.942039	0.910473
Anim1124	0.457002	-0.159076	1.677916
Anim1125	-0.546743	1.368276	1.677916
Anim1126	-1.399303	1.830034	0.484116
Anim1127	0.056439	-0.585313	-0.112784
Anim1128	-0.088512	1.545875	-1.562399
Anim1129	0.675207	0.196123	-0.539142
Anim1130	-2.01963	0.373722	1.33683
Anim1131	-0.590384	0.72892	-0.027513
Anim1132	-1.202918	1.119638	0.995744
Anim1133	0.054881	1.581395	0.14303
Anim1134	-0.529598	0.267162	-0.198056
Anim1135	-1.765576	1.687955	-0.45387
Anim1136	-0.052664	-1.118111	-1.477127
Anim1137	-0.788328	-1.18915	-0.027513
Anim1138	-0.168001	0.054043	-1.391856
Anim1139	-0.007464	0.76444	-0.539142
Anim1140	-0.266193	-0.016996	-0.112784
Anim1141	-0.814824	0.515801	0.313573
Anim1142	-0.579474	1.190677	1.592644
Anim1143	-0.671432	-0.443234	-0.709684
Anim1144	-0.685459	0.018523	0.569387
Anim1145	0.213859	-0.230115	0.73993
Anim1146	-0.298924	-0.691873	1.422101
Anim1147	-0.738452	0.62236	-0.539142
Anim1148	-1.229414	-0.301155	-0.45387
Anim1149	-1.534902	-0.052516	0.398844
Anim1150	-1.379041	0.267162	1.592644
Anim1151	1.050833	-0.585313	0.14303
Anim1152	0.121901	1.155158	2.360087
Anim1153	0.513112	-1.331229	-0.880227
Anim1154	-1.592571	1.190677	-1.477127
Anim1155	0.595718	-0.194595	0.228301
Anim1156	-1.190449	0.62236	-0.112784
Anim1157	-1.050174	1.048598	0.398844
Anim1158	-1.220063	0.906519	0.057758
Anim1159	-1.435151	-0.833952	-1.562399
Anim1160	-1.257469	1.723475	-0.794956
Anim1161	0.712614	0.551321	-1.05077
Anim1162	-1.333841	1.368276	-0.709684
Anim1163	-0.492192	2.149712	-0.624413
Anim1164	-0.481281	-1.082591	-0.794956
Anim1165	-0.188263	0.409241	-0.368599
Anim1166	2.484754	-3.568978	0.484116
Anim1167	0.976019	-0.976031	0.73993
Anim1168	-1.185773	0.65788	0.313573
Anim1169	-0.182028	-0.443234	0.484116
Anim1170	-0.192939	1.048598	0.484116
Anim1171	0.128135	-1.22467	-1.05077
Anim1172	-1.377482	2.362831	0.73993
Anim1173	-1.562957	0.870999	0.484116
Anim1174	0.327637	-1.011551	1.422101
Anim1175	0.846655	-0.478754	-0.794956
Anim1176	0.277762	0.054043	-0.965499
Anim1177	-1.536461	-0.691873	0.313573
Anim1178	1.884689	-1.082591	0.654659
Anim1179	-0.32542	-0.727393	1.507373
Anim1180	-1.357221	1.190677	-1.05077
Anim1181	-0.138387	-1.970586	-0.45387
Anim1182	0.645594	-0.620833	0.73993
Anim1183	-1.11096	0.444761	-0.112784
Anim1184	-0.196056	0.942039	-1.221313
Anim1185	0.505319	1.119638	0.569387
Anim1186	1.817669	-1.18915	-2.415113
Anim1187	1.847282	-2.112665	0.484116
Anim1188	-1.341634	2.398351	0.057758
Anim1189	-0.436082	1.936593	-0.880227
Anim1190	-0.495309	1.652435	0.825201
Anim1191	0.573898	-0.407714	-1.136042
Anim1192	-0.19138	0.409241	0.228301
Anim1193	-3.124685	2.114192	0.73993
Anim1194	-0.364386	0.799959	0.995744
Anim1195	1.62596	-0.443234	2.53063
Anim1196	-0.395558	-0.833952	-0.624413
Anim1197	-0.724425	0.480281	-0.624413
Anim1198	0.591043	0.65788	0.995744
Anim1199	0.178011	1.155158	0.14303
Anim1200	-0.70728	1.084118	0.398844
Anim1201	-1.659591	0.054043	0.14303
Anim1202	0.13437	-0.088036	-0.45387
Anim1203	0.327637	-0.620833	-0.283327
Anim1204	-0.87561	0.835479	0.057758
Anim1205	1.297093	0.444761	-0.539142
Anim1206	0.866917	-0.372194	-2.926742
Anim1207	-0.835086	0.58684	0.057758
Anim1208	-0.220994	1.261717	-1.05077
Anim1209	-0.383089	0.906519	-0.283327
Anim1210	1.200459	-0.230115	-0.198056
Anim1211	0.187362	-0.656353	-0.539142
Anim1212	-0.210083	0.302682	-1.477127
Anim1213	-0.222552	-0.691873	0.73993
Anim1214	0.890296	0.160603	1.507373
Anim1215	0.02215	0.62236	-2.159299
Anim1216	-0.01214	-0.123556	0.228301
Anim1217	0.89653	-0.301155	-0.794956
Anim1218	0.524022	-1.26019	-0.539142
Anim1219	-0.529598	0.373722	-0.112784
Anim1220	1.792731	-1.331229	1.33683
Anim1221	0.483498	-0.159076	0.995744
Anim1222	0.065791	0.160603	-0.198056
Anim1223	0.721966	-1.047071	0.313573
Anim1224	0.578574	-1.011551	-0.283327
Anim1225	-0.372179	0.054043	-0.368599
Anim1226	-0.228787	-1.331229	-1.562399
Anim1227	1.237866	0.906519	-0.112784
Anim1228	0.606629	-0.620833	1.251559
Anim1229	1.086681	-0.762912	-0.45387
Anim1230	0.862241	-0.016996	-0.45387
Anim1231	1.016543	-0.514274	1.763187
Anim1232	-1.293317	0.054043	-1.562399
Anim1233	-0.457902	-0.407714	0.484116
Anim1234	0.059556	-0.656353	-2.159299
Anim1235	1.16617	-0.904992	-1.306584
Anim1236	-1.871562	0.409241	-0.45387
Anim1237	0.533374	-0.869472	0.313573
Anim1238	0.025267	0.515801	2.615901
Anim1239	0.771841	-0.727393	1.166287
Anim1240	0.128135	0.58684	2.53063
Anim1241	-1.235649	0.835479	-1.818213
Anim1242	0.954199	-0.443234	-0.112784
Anim1243	1.147466	-1.15363	0.484116
Anim1244	2.053019	-0.869472	-0.709684
Anim1245	-0.412703	-0.478754	-1.306584
Anim1246	0.02215	-1.047071	-1.732942
Anim1247	-1.126546	-0.265635	0.313573
Anim1248	-0.250607	-0.691873	1.677916
Anim1249	-0.38153	1.474836	-2.159299
Anim1250	-0.203849	0.089563	0.569387
Anim1251	-1.61595	0.62236	1.763187
Anim1252	-0.585708	0.515801	0.057758
Anim1253	1.139673	-0.585313	-0.965499
Anim1254	1.116294	-0.478754	-2.670927
Anim1255	1.231631	-0.976031	-1.732942
Anim1256	0.402451	-0.230115	0.398844
Anim1257	1.085122	-0.691873	0.313573
Anim1258	-2.337586	2.433871	-0.965499
Anim1259	0.330755	-0.585313	-0.283327
Anim1260	-0.091629	0.231642	0.14303
Anim1261	-0.230345	-1.828507	1.081016
Anim1262	-0.199173	1.013078	0.995744
Anim1263	0.519346	0.018523	0.14303
Anim1264	0.495967	-0.762912	-0.880227
Anim1265	0.60507	0.160603	-1.136042
Anim1266	0.522464	-0.336675	-0.368599
Anim1267	0.389982	-1.402269	-1.306584
Anim1268	-0.484399	1.510356	-1.477127
Anim1269	0.78431	1.119638	-0.112784
Anim1270	0.884061	-0.833952	-0.283327
Anim1271	0.600394	0.799959	1.677916
Anim1272	-1.271497	1.084118	0.73993
Anim1273	0.206066	-0.904992	0.484116
Anim1274	-1.283966	-1.18915	-0.709684
Anim1275	-0.612205	0.409241	0.654659
Anim1276	0.668973	-0.478754	-1.136042
Anim1277	-0.15709	0.125083	0.398844
Anim1278	0.856006	-0.549794	-0.965499
Anim1279	-0.038636	-0.549794	0.398844
Anim1280	-1.101608	0.160603	1.251559
Anim1281	-0.38153	-0.016996	-0.198056
Anim1282	0.718849	0.160603	0.228301
Anim1283	-1.884031	1.190677	-0.368599
Anim1284	-0.738452	1.652435	0.228301
Anim1285	0.606629	-1.615388	0.910473
Anim1286	-0.132153	0.338202	-1.64767
Anim1287	-1.729728	1.332757	-0.539142
Anim1288	-0.429847	-0.088036	0.398844
Anim1289	-0.693252	-0.123556	-2.415113
Anim1290	-1.179539	1.332757	-1.391856
Anim1291	-0.694811	-0.585313	-3.012013
Anim1292	-1.003416	0.231642	-3.523642
Anim1293	0.319844	-1.011551	0.313573
Anim1294	-0.242814	-1.402269	1.763187
Anim1295	0.720407	-0.443234	-0.283327
Anim1296	0.472588	-0.372194	1.422101
Anim1297	-0.37062	1.332757	0.569387
Anim1298	0.517788	-0.727393	0.73993
Anim1299	-1.193566	0.089563	0.313573
Anim1300	-0.870934	1.723475	-2.24457
Anim1301	-0.076043	-0.194595	-0.283327
Anim1302	0.087611	0.480281	-0.965499
Anim1303	-0.044871	-0.336675	0.569387
Anim1304	0.04397	0.515801	-0.624413
Anim1305	0.245031	0.58684	0.14303
Anim1306	1.214487	-0.016996	-0.539142
Anim1307	0.171776	0.76444	0.484116
Anim1308	0.683001	0.018523	0.228301
Anim1309	0.771841	-0.549794	0.398844
Anim1310	0.584808	-1.29571	-1.64767
Anim1311	0.852889	0.018523	0.228301
Anim1312	-0.436082	0.267162	0.057758
Anim1313	-0.821059	0.231642	0.569387
Anim1314	0.428947	-1.118111	0.910473
Anim1315	0.39154	-0.656353	-2.415113
Anim1316	-1.888707	1.972113	0.654659
Anim1317	-0.546743	-0.904992	0.654659
Anim1318	0.690794	-0.620833	-0.198056
Anim1319	0.009681	-0.833952	-0.283327
Anim1320	0.678325	-0.016996	-0.198056
Anim1321	0.764048	-0.727393	-0.112784
Anim1322	-0.514012	0.942039	-0.112784
Anim1323	0.171776	0.835479	-0.880227
Anim1324	0.54896	-0.372194	-0.283327
Anim1325	-0.623115	0.551321	-0.027513
Anim1326	-0.259959	0.444761	-0.709684
Anim1327	-0.203849	-0.833952	-0.539142
Anim1328	-0.844438	-0.016996	0.910473
Anim1329	-0.013698	0.6934	-1.988756
Anim1330	0.949523	-0.230115	-0.198056
Anim1331	2.19797	-1.118111	-1.988756
Anim1332	-0.09007	0.196123	0.057758
Anim1333	1.091356	0.76444	-0.112784
Anim1334	0.494409	-0.336675	0.484116
Anim1335	-0.046429	-1.082591	-0.368599
Anim1336	0.908999	-1.366749	0.484116
Anim1337	-0.510895	0.444761	0.569387
Anim1338	-0.289572	0.302682	2.274816
Anim1339	-0.847555	0.62236	-0.198056
Anim1340	-0.32542	0.125083	-1.732942
Anim1341	-0.562329	-0.833952	-0.027513
Anim1342	0.856006	-0.088036	0.057758
Anim1343	1.964178	-1.828507	1.763187
Anim1344	-0.096305	-0.372194	-1.391856
Anim1345	-0.778976	-0.336675	-0.965499
Anim1346	-2.063271	1.830034	-1.136042
Anim1347	0.697028	0.942039	-2.159299
Anim1348	-1.26838	1.545875	-0.198056
Anim1349	-2.134967	1.474836	-0.283327
Anim1350	-0.010581	-0.869472	1.848459
Anim1351	1.364113	-1.29571	0.484116
Anim1352	-0.473488	-0.976031	-1.136042
Anim1353	-0.161766	1.510356	1.33683
Anim1354	0.354134	0.231642	1.166287
Anim1355	0.667414	-0.869472	0.398844
Anim1356	-0.657404	1.013078	0.569387
Anim1357	-0.870934	-0.016996	-0.112784
Anim1358	-0.60597	-0.194595	-0.112784
Anim1359	-1.308904	1.119638	-2.074027
Anim1360	-2.081974	0.942039	0.73993
Anim1361	1.731945	-1.615388	2.956987
Anim1362	-0.208525	0.054043	-0.880227
Anim1363	-0.861582	1.013078	-0.45387
Anim1364	0.888737	0.054043	2.274816
Anim1365	0.000329	-0.301155	0.569387
Anim1366	-0.358151	1.226197	1.507373
Anim1367	0.435181	-1.15363	-0.45387
Anim1368	-0.044871	-0.549794	0.825201
Anim1369	-0.47193	1.368276	-0.709684
Anim1370	0.467912	-0.514274	-0.112784
Anim1371	-1.06576	0.054043	1.848459
Anim1372	0.271527	-1.828507	-1.221313
Anim1373	-0.70728	0.515801	-0.45387
Anim1374	0.115666	-1.366749	-0.794956
Anim1375	-0.390882	0.018523	0.228301
Anim1376	-1.449179	0.302682	0.654659
Anim1377	1.032129	-0.869472	1.93373
Anim1378	-0.283338	0.231642	-0.624413
Anim1379	-0.085394	-0.691873	-0.283327
Anim1380	-0.563888	-0.549794	-0.880227
Anim1381	-0.648053	-0.265635	-1.136042
Anim1382	-0.816383	1.865554	1.422101
Anim1383	-0.769624	0.267162	-1.477127
Anim1384	0.068908	0.58684	0.73993
Anim1385	-0.220994	0.799959	-0.283327
Anim1386	-1.274614	0.373722	-0.112784
Anim1387	0.045529	1.723475	0.057758
Anim1388	-0.163325	0.799959	1.251559
Anim1389	-2.426427	1.652435	0.995744
Anim1390	-0.175794	-0.123556	0.910473
Anim1391	-0.719749	0.551321	-1.221313
Anim1392	1.088239	-0.762912	-0.965499
Anim1393	1.788055	-1.650908	-0.880227
Anim1394	1.211369	-1.047071	-1.05077
Anim1395	1.122529	-1.899546	0.73993
Anim1396	1.085122	-0.407714	2.104273
Anim1397	-0.129036	-0.620833	-1.818213
Anim1398	-0.568564	1.403796	0.825201
Anim1399	-0.771183	-0.620833	1.507373
Anim1400	0.274645	-0.336675	1.507373
Anim1401	0.047087	-0.159076	0.398844
Anim1402	0.902765	-1.18915	-0.198056
Anim1403	-0.111891	0.58684	-0.880227
Anim1404	-1.193566	1.616915	0.825201
Anim1405	0.31361	-1.011551	1.422101
Anim1406	-0.889637	0.231642	1.763187
Anim1407	0.670532	-0.159076	-0.198056
Anim1408	-0.253724	-0.620833	0.398844
Anim1409	0.182687	-0.833952	-1.64767
Anim1410	0.683001	0.089563	0.057758
Anim1411	-0.534274	0.72892	-0.624413
Anim1412	-1.174863	1.084118	0.228301
Anim1413	0.439857	-0.407714	0.057758
Anim1414	-1.019002	0.196123	1.166287
Anim1415	0.598836	-1.18915	0.228301
Anim1416	-1.129663	0.160603	-0.539142
Anim1417	-1.369689	-0.443234	-0.880227
Anim1418	1.505947	-1.579868	-0.112784
Anim1419	0.178011	-0.407714	0.313573
Anim1420	-0.086953	0.267162	1.251559
Anim1421	0.592601	1.226197	-0.965499
Anim1422	-2.376552	0.302682	0.825201
Anim1423	-0.454785	0.373722	-2.84147
Anim1424	-0.344124	0.65788	0.398844
Anim1425	-0.793004	1.297237	-0.624413
Anim1426	0.433623	0.58684	-2.585656
Anim1427	-0.280221	-0.976031	0.313573
Anim1428	-0.576357	-0.940512	-0.368599
Anim1429	1.332941	0.409241	1.081016
Anim1430	1.499712	-0.443234	-0.112784
Anim1431	0.66118	-0.620833	-0.45387
Anim1432	-0.288014	-0.088036	-0.709684
Anim1433	-1.2902	-0.869472	-0.112784
Anim1434	-0.621556	-1.366749	-0.965499
Anim1435	0.178011	-1.615388	-0.965499
Anim1436	0.332313	-1.082591	0.14303
Anim1437	0.037736	-1.22467	0.825201
Anim1438	0.101639	-1.437789	-0.368599
Anim1439	1.496595	-0.336675	-0.368599
Anim1440	-0.612205	0.267162	0.73993
Anim1441	-1.340076	0.480281	-2.074027
Anim1442	-0.733776	-0.691873	-0.198056
Anim1443	-1.019002	0.054043	-0.368599
Anim1444	1.859751	-1.22467	0.484116
Anim1445	-0.948865	1.048598	0.569387
Anim1446	-1.567633	1.332757	0.14303
Anim1447	-1.352545	1.226197	-0.880227
Anim1448	2.057695	0.054043	0.569387
Anim1449	1.933006	-0.727393	1.33683
Anim1450	0.583249	-0.016996	0.398844
Anim1451	-1.399303	0.942039	-0.112784
Anim1452	0.76249	-1.22467	0.313573
Anim1453	-0.398675	-0.620833	0.484116
Anim1454	-3.235346	0.870999	-0.283327
Anim1455	-1.73908	0.835479	1.93373
Anim1456	-0.31451	-0.194595	0.654659
Anim1457	-0.355034	-0.762912	-0.198056
Anim1458	-0.302041	-0.194595	0.569387
Anim1459	0.087611	-0.443234	-1.221313
Anim1460	0.260617	-0.123556	-1.391856
Anim1461	-0.923927	-0.230115	-0.027513
Anim1462	-1.824804	1.687955	-0.027513
Anim1463	0.143721	-1.26019	0.995744
Anim1464	0.812365	-0.940512	0.057758
Anim1465	-0.021491	-0.549794	-0.283327
Anim1466	-0.222552	0.089563	-0.283327
Anim1467	-1.57075	1.084118	0.228301
Anim1468	0.121901	-0.691873	-1.391856
Anim1469	-0.849114	1.084118	0.995744
Anim1470	-1.243442	0.444761	0.910473
Anim1471	-0.510895	-0.869472	0.057758
Anim1472	-0.861582	-0.052516	0.313573
Anim1473	0.432064	0.65788	-0.368599
Anim1474	0.416478	-1.011551	-0.283327
Anim1475	0.231003	-0.869472	-0.794956
Anim1476	0.450768	0.089563	-1.05077
Anim1477	-0.390882	0.444761	-0.198056
Anim1478	-0.674549	0.196123	1.677916
Anim1479	-1.294876	0.870999	1.507373
Anim1480	0.064232	1.830034	2.019001
Anim1481	0.397775	0.409241	0.73993
Anim1482	0.015915	-0.407714	-0.965499
Anim1483	0.581691	-0.443234	-2.500384
Anim1484	-1.572309	0.480281	0.398844
Anim1485	-1.665825	1.190677	0.569387
Anim1486	0.235679	-1.047071	-0.539142
Anim1487	0.026826	-0.159076	1.251559
Anim1488	1.306445	-1.828507	-0.027513
Anim1489	0.266852	-0.016996	-0.112784
Anim1490	1.180197	-0.159076	0.057758
Anim1491	-0.619998	-0.052516	0.228301
Anim1492	0.179569	-1.047071	-0.624413
Anim1493	-0.810148	0.906519	0.654659
Anim1494	-1.879355	-1.26019	-0.198056
Anim1495	-0.317627	0.515801	-0.112784
Anim1496	-0.995623	0.444761	0.484116
Anim1497	-0.074484	1.474836	-0.880227
Anim1498	0.404009	-0.691873	-1.136042
Anim1499	-0.925485	1.616915	-0.880227
Anim1500	1.099149	0.089563	-1.136042
Anim1501	-0.295807	-0.478754	0.73993
Anim1502	-0.393999	0.906519	0.995744
Anim1503	1.066419	-1.047071	-1.391856
Anim1504	0.157749	0.977558	0.398844
Anim1505	1.360996	-0.159076	-0.709684
Anim1506	1.448278	-1.686428	-0.112784
Anim1507	1.705449	-1.544348	-0.112784
Anim1508	0.711056	-0.549794	0.569387
Anim1509	-0.732218	0.054043	1.422101
Anim1510	0.41492	-0.052516	-2.585656
Anim1511	0.148397	0.942039	-0.624413
Anim1512	-0.113449	0.870999	-0.027513
Anim1513	0.19048	-0.016996	-0.283327
Anim1514	-0.038636	0.160603	0.398844
Anim1515	0.450768	0.125083	0.057758
Anim1516	0.051763	0.089563	-1.05077
Anim1517	-0.333213	0.942039	-0.283327
Anim1518	2.235376	-0.194595	-0.283327
Anim1519	0.157749	-0.762912	1.677916
Anim1520	1.329824	-1.011551	-1.05077
Anim1521	-0.836645	0.196123	0.995744
Anim1522	-0.300483	0.089563	-1.05077
Anim1523	-0.715073	0.089563	0.398844
Anim1524	-1.745315	1.687955	0.73993
Anim1525	-0.244373	-0.691873	-0.027513
Anim1526	0.13437	0.231642	0.14303
Anim1527	0.298024	-0.762912	-0.709684
Anim1528	0.95264	-0.656353	-0.027513
Anim1529	1.544912	-1.935066	1.592644
Anim1530	0.185804	0.089563	0.313573
Anim1531	-0.166442	-0.656353	-1.306584
Anim1532	0.611304	-1.366749	0.228301
Anim1533	1.431134	-1.15363	-0.965499
Anim1534	2.425527	-2.219225	-0.539142
Anim1535	0.725083	-1.18915	-0.027513
Anim1536	-0.462578	0.267162	1.081016
Anim1537	-2.716329	1.368276	0.910473
Anim1538	0.478823	-0.869472	-0.283327
Anim1539	-0.264635	-0.336675	0.057758
Anim1540	0.039294	-0.585313	0.313573
Anim1541	-0.235021	-1.29571	0.484116
Anim1542	-0.842879	0.906519	0.398844
Anim1543	-1.092257	0.515801	-1.732942
Anim1544	-0.562329	0.267162	0.569387
Anim1545	0.065791	0.551321	-1.903484
Anim1546	1.940799	-0.727393	-0.539142
Anim1547	0.626891	-0.478754	0.654659
Anim1548	0.67209	0.160603	-1.562399
Anim1549	-0.434523	-0.194595	1.33683
Anim1550	-0.127477	-1.508829	-1.05077
Anim1551	1.343851	1.936593	-0.45387
Anim1552	2.467609	-2.290264	-1.732942
Anim1553	0.202949	-1.402269	-0.624413
Anim1554	0.109432	-1.437789	-1.903484
Anim1555	-0.208525	-0.123556	0.995744
Anim1556	1.572967	-1.437789	-0.027513
Anim1557	0.684559	-2.077146	0.910473
Anim1558	-1.237208	-0.372194	1.081016
Anim1559	1.364113	-0.123556	0.569387
Anim1560	1.343851	-0.301155	0.825201
Anim1561	0.519346	-0.478754	0.228301
Anim1562	2.028081	-0.727393	-0.709684
Anim1563	3.25159	-1.508829	-0.283327
Anim1564	-0.182028	0.444761	-0.794956
Anim1565	0.633125	-0.940512	0.910473
Anim1566	0.375954	-0.016996	-0.794956
Anim1567	1.713242	-1.473309	-0.368599
Anim1568	-1.299552	0.409241	-0.283327
Anim1569	0.697028	-0.123556	-2.24457
Anim1570	-0.485957	-0.052516	-2.159299
Anim1571	0.104756	-0.585313	-1.391856
Anim1572	-0.37062	-1.15363	-1.136042
Anim1573	-0.807031	-0.088036	-1.818213
Anim1574	-0.46102	-0.052516	-2.585656
Anim1575	1.226956	-0.691873	-0.624413
Anim1576	-0.548302	-1.331229	-1.988756
Anim1577	0.547401	-0.265635	-0.283327
Anim1578	-1.407096	0.302682	-1.988756
Anim1579	1.016543	2.007633	-1.732942
Anim1580	-1.297993	-1.437789	-0.027513
Anim1581	0.143721	-0.514274	1.507373
Anim1582	-0.853789	1.368276	0.484116
Anim1583	0.084494	0.870999	0.654659
Anim1584	-0.743128	-0.052516	0.569387
Anim1585	0.798338	-1.118111	-0.624413
Anim1586	0.569222	0.196123	-0.880227
Anim1587	-0.671432	-0.052516	-0.283327
Anim1588	0.726642	0.089563	0.313573
Anim1589	-0.029284	-0.727393	0.14303
Anim1590	-1.609715	1.368276	0.228301
Anim1591	0.062674	-0.159076	-0.45387
Anim1592	-0.245931	3.144267	0.995744
Anim1593	1.086681	0.196123	1.081016
Anim1594	2.087309	-1.721947	-0.794956
Anim1595	0.139045	0.65788	0.228301
Anim1596	0.558312	0.054043	0.057758
Anim1597	-0.3488	2.362831	-1.221313
Anim1598	1.318914	-0.336675	-0.965499
Anim1599	0.960433	-1.437789	-0.368599
Anim1600	0.740669	-1.935066	-0.880227
Anim1601	-1.379041	0.196123	0.057758
Anim1602	-0.754038	0.58684	-1.221313
Anim1603	-0.144622	-0.976031	0.73993
Anim1604	0.330755	-0.443234	0.569387
Anim1605	0.84042	-1.047071	-1.477127
Anim1606	-1.793631	2.007633	1.592644
Anim1607	-1.519316	1.652435	1.081016
Anim1608	0.463236	-1.615388	0.228301
Anim1609	-1.001857	1.581395	0.313573
Anim1610	0.260617	0.231642	-0.198056
Anim1611	-0.3036	-1.26019	0.228301
Anim1612	-0.845996	2.185232	-1.306584
Anim1613	-0.219435	-0.016996	1.507373
Anim1614	-0.062015	-0.443234	-0.45387
Anim1615	0.248148	-0.656353	-1.732942
Anim1616	-0.278662	-0.016996	0.057758
Anim1617	1.803641	-1.650908	-1.136042
Anim1618	-0.214759	1.119638	-1.988756
Anim1619	1.114736	0.551321	1.677916
Anim1620	1.870662	-1.366749	-1.988756
Anim1621	-1.154601	1.652435	-0.198056
Anim1622	-0.874051	0.160603	0.14303
Anim1623	0.019032	-1.615388	-1.391856
Anim1624	0.50376	-0.159076	0.569387
Anim1625	-2.03054	1.403796	-1.05077
Anim1626	0.405568	-1.082591	-0.45387
Anim1627	-1.737521	2.149712	0.057758
Anim1628	-0.682342	-0.869472	-0.624413
Anim1629	-0.208525	0.196123	0.228301
Anim1630	-0.044871	-0.372194	0.654659
Anim1631	-0.230345	-1.18915	-2.24457
Anim1632	0.944847	-1.29571	0.910473
Anim1633	-0.169559	-0.052516	1.422101
Anim1634	0.916792	-0.869472	0.825201
Anim1635	0.622215	1.439316	1.166287
Anim1636	0.983812	-0.869472	0.057758
Anim1637	0.753138	-1.473309	0.654659
Anim1638	-0.336331	0.65788	-0.45387
Anim1639	-0.730659	1.439316	-0.709684
Anim1640	0.790545	-0.585313	0.14303
Anim1641	1.052391	-1.047071	-0.112784
Anim1642	0.500643	-0.727393	0.398844
Anim1643	-0.593501	0.125083	0.313573
Anim1644	-0.208525	-1.615388	0.313573
Anim1645	0.014357	-0.478754	-0.112784
Anim1646	-0.060457	-0.976031	-1.562399
Anim1647	0.785869	-0.762912	-2.329842
Anim1648	-1.248118	1.758994	0.057758
Anim1649	1.909627	-0.478754	-0.283327
Anim1650	-1.349427	1.226197	0.825201
Anim1651	1.407754	-0.514274	1.251559
Anim1652	-0.613763	1.190677	0.995744
Anim1653	0.803014	-0.691873	-1.05077
Anim1654	0.570781	0.231642	1.081016
Anim1655	1.231631	-1.047071	0.228301
Anim1656	1.025895	0.089563	-0.283327
Anim1657	-1.128105	3.108747	-0.880227
Anim1658	0.815482	0.125083	-0.283327
Anim1659	0.765607	-0.407714	0.398844
Anim1660	-0.545184	-0.407714	1.677916
Anim1661	0.884061	-0.798432	0.654659
Anim1662	0.84042	0.231642	-0.624413
Anim1663	0.700145	-0.230115	-0.965499
Anim1664	-0.445433	0.62236	-0.794956
Anim1665	0.092287	0.125083	1.166287
Anim1666	-0.20229	-1.437789	-0.880227
Anim1667	0.059556	0.018523	-0.027513
Anim1668	0.338548	-0.372194	0.73993
Anim1669	-0.514012	0.444761	-0.45387
Anim1670	-0.621556	0.76444	-0.112784
Anim1671	1.449837	-1.15363	1.33683
Anim1672	1.742856	0.302682	-0.198056
Anim1673	0.461678	-0.656353	-0.112784
Anim1674	-0.609088	-0.691873	-0.027513
Anim1675	-1.633095	2.824589	-0.112784
Anim1676	0.835744	0.6934	-0.794956
Anim1677	0.187362	1.332757	1.422101
Anim1678	-1.084464	0.267162	-1.136042
Anim1679	0.248148	2.043153	0.484116
Anim1680	-0.071367	0.054043	1.592644
Anim1681	0.081377	0.160603	1.081016
Anim1682	0.541167	1.830034	-0.965499
Anim1683	2.048343	-2.077146	-1.391856
Anim1684	0.299582	0.942039	-0.283327
Anim1685	0.591043	0.338202	1.33683
Anim1686	0.938613	-0.407714	-0.624413
Anim1687	0.915233	0.373722	-0.539142
Anim1688	1.562057	-0.443234	-0.880227
Anim1689	-1.087581	1.723475	-0.027513
Anim1690	0.873151	-0.336675	-0.198056
Anim1691	-0.607529	1.155158	-0.539142
Anim1692	1.234749	-0.088036	0.313573
Anim1693	-0.052664	-0.904992	0.313573
Anim1694	-0.024609	0.054043	-0.198056
Anim1695	-0.225669	-0.194595	-1.391856
Anim1696	2.779332	-1.331229	0.057758
Anim1697	-0.183587	-0.549794	-0.198056
Anim1698	0.347899	-0.940512	-0.283327
Anim1699	1.731945	-2.254745	0.057758
Anim1700	0.821717	-0.833952	0.995744
Anim1701	0.079818	0.58684	0.825201
Anim1702	-1.209153	0.65788	0.14303
Anim1703	0.068908	-0.301155	0.228301
Anim1704	-0.456344	0.409241	-0.283327
Anim1705	0.117225	-2.219225	-0.624413
Anim1706	-0.227228	0.373722	0.995744
Anim1707	-0.609088	1.297237	0.14303
Anim1708	-0.80859	1.723475	-1.221313
Anim1709	-1.365014	0.054043	0.313573
Anim1710	-0.342565	-1.118111	0.228301
Anim1711	-1.132781	-0.301155	-0.624413
Anim1712	-0.309834	-0.016996	-0.539142
Anim1713	0.003446	-1.970586	0.313573
Anim1714	0.068908	1.972113	0.484116
Anim1715	-0.326979	0.76444	0.313573
Anim1716	2.866614	-2.467864	-1.306584
Anim1717	0.053322	-0.549794	0.825201
Anim1718	-0.298924	-1.15363	-1.221313
Anim1719	1.220721	-1.437789	0.654659
Anim1720	0.916792	-0.798432	0.14303
Anim1721	-0.350358	-0.478754	0.313573
Anim1722	-0.699487	-0.762912	-0.198056
Anim1723	-2.886217	1.865554	2.019001
Anim1724	0.33543	-0.443234	-0.198056
Anim1725	0.587925	0.231642	0.995744
Anim1726	1.057067	-0.869472	0.73993
Anim1727	-0.710397	0.089563	0.398844
Anim1728	1.153701	-1.331229	0.995744
Anim1729	-0.768066	0.231642	-0.45387
Anim1730	-0.300483	-0.159076	-0.112784
Anim1731	0.976019	0.089563	1.166287
Anim1732	0.276203	-0.940512	0.910473
Anim1733	-0.300483	-0.301155	-0.283327
Anim1734	-1.05485	0.231642	-0.112784
Anim1735	0.231003	-1.118111	0.73993
Anim1736	0.271527	-0.691873	0.484116
Anim1737	-0.80859	2.469391	1.081016
Anim1738	-1.988458	1.261717	-0.112784
Anim1739	-1.388393	-0.016996	0.313573
Anim1740	-0.420496	-0.016996	-0.368599
Anim1741	0.126577	-1.757467	0.398844
Anim1742	-0.708839	2.114192	-0.198056
Anim1743	-0.308276	-0.691873	-0.198056
Anim1744	-1.008092	-0.833952	0.228301
Anim1745	1.253452	-0.727393	-0.027513
Anim1746	-0.295807	-0.372194	1.422101
Anim1747	-1.117195	-0.301155	-1.903484
Anim1748	0.271527	-0.762912	-0.624413
Anim1749	0.101639	1.332757	0.910473
Anim1750	0.385306	-0.123556	0.484116
Anim1751	0.90744	-0.443234	-0.112784
Anim1752	-1.118753	1.794514	0.14303
Anim1753	0.901206	0.409241	-0.198056
Anim1754	-0.253724	-0.123556	1.166287
Anim1755	-1.921437	1.652435	0.825201
Anim1756	0.310493	-0.478754	1.251559
Anim1757	1.375024	0.089563	1.422101
Anim1758	-0.277103	2.078673	1.166287
Anim1759	-1.148367	0.515801	0.910473
Anim1760	-1.140574	0.480281	0.825201
Anim1761	-0.175794	0.444761	0.14303
Anim1762	-0.256842	0.444761	0.14303
Anim1763	0.461678	0.338202	-1.391856
Anim1764	-0.668315	-0.798432	1.166287
Anim1765	1.113177	-1.118111	-0.794956
Anim1766	-0.574798	-0.407714	-0.794956
Anim1767	-1.782721	2.860109	-1.391856
Anim1768	-1.210711	1.652435	0.057758
Anim1769	1.724152	-0.762912	-0.624413
Anim1770	-1.600364	1.190677	0.569387
Anim1771	-0.459461	0.480281	-1.477127
Anim1772	1.911186	-1.544348	1.081016
Anim1773	-0.398675	1.119638	-0.283327
Anim1774	-0.42673	0.76444	0.398844
Anim1775	0.70638	-1.15363	-1.05077
Anim1776	-0.489075	1.510356	0.057758
Anim1777	-0.20229	0.76444	0.484116
Anim1778	-0.295807	0.196123	-0.539142
Anim1779	0.653387	-0.691873	-0.794956
Anim1780	-2.70386	2.68251	-0.624413
Anim1781	0.388423	0.65788	-0.880227
Anim1782	0.1671	-0.016996	1.33683
Anim1783	1.308003	-0.194595	-1.732942
Anim1784	0.54896	-0.833952	-0.283327
Anim1785	0.792103	-0.088036	0.14303
Anim1786	1.279948	-0.620833	0.654659
Anim1787	0.651828	0.302682	-0.709684
Anim1788	-0.849114	1.865554	-2.159299
Anim1789	-0.540509	1.545875	-0.965499
Anim1790	0.020591	-0.194595	-0.027513
Anim1791	-0.481281	0.267162	0.825201
Anim1792	-0.741569	1.616915	-0.709684
Anim1793	-1.383717	2.043153	-0.624413
Anim1794	1.195783	-1.579868	-0.027513
Anim1795	0.792103	-0.727393	1.422101
Anim1796	0.280879	0.231642	-0.539142
Anim1797	-0.975361	0.089563	-0.45387
Anim1798	1.987557	-0.833952	-0.880227
Anim1799	0.402451	0.338202	0.654659
Anim1800	-1.686087	0.906519	-1.05077
Anim1801	0.017474	1.119638	0.569387
Anim1802	0.27932	0.018523	-0.45387
Anim1803	1.557381	-0.762912	1.081016
Anim1804	-0.256842	-0.372194	-0.283327
Anim1805	1.389051	-0.762912	-0.709684
Anim1806	0.374396	-0.194595	-0.368599
Anim1807	0.472588	0.231642	1.166287
Anim1808	0.946406	-0.372194	-0.794956
Anim1809	0.865358	-0.478754	-0.112784
Anim1810	1.566733	-0.407714	0.228301
Anim1811	-0.880286	1.723475	-0.794956
Anim1812	1.30021	-1.118111	-1.136042
Anim1813	0.003446	0.231642	1.251559
Anim1814	0.252824	-0.443234	0.14303
Anim1815	-0.777417	0.942039	0.14303
Anim1816	0.441416	-2.041626	0.228301
Anim1817	1.069536	-0.904992	0.910473
Anim1818	0.899647	-0.478754	0.825201
Anim1819	0.19048	-0.230115	0.910473
Anim1820	0.402451	0.125083	-0.624413
Anim1821	0.637801	-0.585313	0.569387
Anim1822	-0.53895	2.789069	-0.198056
Anim1823	1.418665	0.373722	0.569387
Anim1824	0.630008	0.302682	-0.368599
Anim1825	-0.066691	-0.265635	1.081016
Anim1826	0.458561	-1.047071	-0.027513
Anim1827	-0.241255	-0.727393	1.33683
Anim1828	-0.451668	0.870999	0.398844
Anim1829	0.174894	1.013078	0.484116
Anim1830	0.478823	-1.26019	1.507373
Anim1831	-1.358779	0.799959	1.93373
Anim1832	-0.074484	0.799959	0.057758
Anim1833	0.15619	0.125083	1.422101
Anim1834	-0.403351	0.58684	1.251559
Anim1835	-0.535833	0.72892	0.14303
Anim1836	-0.317627	1.758994	1.422101
Anim1837	0.587925	1.297237	1.33683
Anim1838	0.287113	0.6934	1.422101
Anim1839	1.404637	-0.443234	-1.732942
Anim1840	-0.152415	-0.016996	-0.198056
Anim1841	0.871592	-1.22467	-0.283327
Anim1842	0.866917	-0.727393	0.228301
Anim1843	-0.747804	1.261717	-0.624413
Anim1844	0.846655	0.799959	0.057758
Anim1845	0.003446	-0.016996	-0.112784
Anim1846	0.408685	1.261717	-1.306584
Anim1847	-0.671432	1.830034	-0.624413
Anim1848	0.848213	-0.656353	-1.05077
Anim1849	0.467912	-0.691873	0.569387
Anim1850	-1.273056	2.149712	1.33683
Anim1851	0.068908	1.332757	-0.368599
Anim1852	1.312679	-1.15363	0.73993
Anim1853	1.155259	-0.620833	-0.027513
Anim1854	1.622843	-0.514274	-1.136042
Anim1855	-0.824176	0.302682	0.569387
Anim1856	1.178639	-0.194595	0.569387
Anim1857	0.545843	-0.301155	-0.027513
Anim1858	1.510623	-0.869472	0.73993
Anim1859	0.079818	-1.047071	0.995744
Anim1860	0.293348	-0.159076	0.73993
Anim1861	1.100708	0.231642	0.14303
Anim1862	-1.386834	2.220752	0.995744
Anim1863	-1.192008	2.50491	-0.198056
Anim1864	0.092287	0.76444	-0.965499
Anim1865	0.735993	-1.508829	0.569387
Anim1866	-1.215387	1.652435	2.189544
Anim1867	0.352575	1.261717	-2.159299
Anim1868	0.330755	0.62236	0.73993
Anim1869	-1.513082	0.72892	0.484116
Anim1870	0.366603	-0.585313	-0.880227
Anim1871	1.102267	-0.301155	1.081016
Anim1872	-0.654287	0.267162	0.995744
Anim1873	-1.704791	0.515801	1.166287
Anim1874	0.131252	0.65788	-0.198056
Anim1875	0.804572	-0.194595	0.73993
Anim1876	-0.178911	0.267162	-0.794956
Anim1877	-0.672991	1.545875	0.73993
Anim1878	0.354134	-0.727393	-0.539142
Anim1879	-0.264635	0.089563	-1.306584
Anim1880	0.184245	-0.088036	1.507373
Anim1881	1.127204	0.196123	0.14303
Anim1882	0.131252	0.160603	0.910473
Anim1883	1.593229	-1.011551	-0.198056
Anim1884	0.636242	-0.016996	1.507373
Anim1885	1.332941	-1.579868	1.677916
Anim1886	1.351644	-1.22467	-0.45387
Anim1887	0.499084	-1.118111	0.228301
Anim1888	0.159307	-2.041626	0.228301
Anim1889	0.037736	-1.544348	-0.198056
Anim1890	1.007191	-0.016996	1.33683
Anim1891	-0.570122	0.942039	-0.709684
Anim1892	1.610374	-2.325784	0.313573
Anim1893	-0.582591	0.76444	0.654659
Anim1894	0.329196	0.72892	0.569387
Anim1895	-0.94263	1.084118	0.569387
Anim1896	-0.383089	0.444761	0.313573
Anim1897	-0.521805	-1.864027	-0.965499
Anim1898	0.583249	-1.047071	0.057758
Anim1899	0.723524	-0.230115	0.654659
Anim1900	0.321403	0.338202	0.995744
Anim1901	-0.111891	-0.123556	0.73993
Anim1902	-0.113449	0.62236	1.166287
Anim1903	0.195155	-0.620833	0.569387
Anim1904	0.146839	0.373722	2.019001
Anim1905	-1.809218	1.616915	1.081016
Anim1906	-1.545812	2.54043	0.995744
Anim1907	0.863799	0.515801	0.73993
Anim1908	1.549588	-0.407714	0.313573
Anim1909	-0.224111	1.013078	-0.45387
Anim1910	0.704821	1.119638	0.484116
Anim1911	1.113177	-0.443234	0.73993
Anim1912	-0.07916	-0.478754	0.569387
Anim1913	-0.38153	1.013078	0.995744
Anim1914	-0.266193	-0.656353	-0.624413
Anim1915	0.178011	-1.118111	1.677916
Anim1916	0.216976	-0.585313	1.677916
Anim1917	-0.524923	0.302682	-0.794956
Anim1918	-0.962892	0.515801	0.228301
Anim1919	-0.334772	-0.016996	-1.306584
Anim1920	0.474147	0.054043	-0.283327
Anim1921	-0.037077	-0.123556	0.654659
Anim1922	-1.209153	1.119638	0.910473
Anim1923	-0.567005	0.551321	1.677916
Anim1924	1.387492	-1.544348	0.910473
Anim1925	-1.05485	0.444761	0.484116
Anim1926	0.430506	0.515801	-0.794956
Anim1927	-0.789886	0.302682	0.654659
Anim1928	-0.919251	0.870999	1.507373
Anim1929	1.298652	0.196123	-0.368599
Anim1930	1.041481	-0.478754	-0.794956
Anim1931	-1.659591	-0.016996	0.910473
Anim1932	1.111618	-1.011551	-0.709684
Anim1933	-0.641818	0.338202	-0.709684
Anim1934	-0.291131	-0.443234	-0.112784
Anim1935	-0.309834	1.332757	-1.818213
Anim1936	0.575456	-1.26019	0.484116
Anim1937	0.611304	-0.123556	-0.283327
Anim1938	-0.945747	0.409241	0.398844
Anim1939	1.014985	0.196123	1.677916
Anim1940	0.491291	-0.585313	0.73993
Anim1941	-0.030843	0.444761	-0.112784
Anim1942	-0.373737	-0.762912	-0.027513
Anim1943	-0.43764	-0.762912	-0.368599
Anim1944	0.117225	-0.088036	1.507373
Anim1945	0.458561	-1.26019	-0.45387
Anim1946	-0.336331	0.196123	-0.283327
Anim1947	-0.618439	2.185232	0.313573
Anim1948	-1.55984	-0.123556	-1.05077
Anim1949	-0.604412	-0.656353	0.910473
Anim1950	1.027453	-0.585313	-0.709684
Anim1951	-0.746245	-0.159076	0.14303
Anim1952	-0.062015	-1.366749	0.313573
Anim1953	-0.19138	0.338202	1.763187
Anim1954	0.073584	0.76444	0.73993
Anim1955	-1.564516	1.581395	0.14303
Anim1956	-0.264635	0.62236	1.33683
Anim1957	0.774959	-0.478754	-0.45387
Anim1958	0.274645	-0.940512	-1.391856
Anim1959	-1.8513	2.57595	-0.539142
Anim1960	0.238797	0.6934	-0.283327
Anim1961	-0.018374	0.196123	0.398844
Anim1962	0.983812	-0.940512	-0.112784
Anim1963	-1.701673	0.942039	-0.283327
Anim1964	-0.175794	-0.798432	0.228301
Anim1965	-0.007464	-0.585313	-1.306584
Anim1966	0.59416	-0.549794	-0.283327
Anim1967	1.350086	-1.366749	-0.027513
Anim1968	0.407126	0.160603	-0.368599
Anim1969	1.06486	-1.331229	-0.45387
Anim1970	0.03306	-0.869472	1.592644
Anim1971	1.351644	-1.118111	0.057758
Anim1972	0.870034	-0.443234	0.825201
Anim1973	0.586367	0.65788	-0.283327
Anim1974	-1.600364	1.368276	-0.709684
Anim1975	-0.71819	0.231642	-0.198056
Anim1976	0.062674	-0.088036	0.398844
Anim1977	1.318914	-0.691873	-1.136042
Anim1978	0.351017	-0.301155	-1.562399
Anim1979	2.584505	-0.976031	-1.05077
Anim1980	0.467912	0.125083	0.398844
Anim1981	-0.358151	-0.088036	-1.391856
Anim1982	0.859123	-0.656353	0.14303
Anim1983	-1.307345	1.616915	0.484116
Anim1984	0.202949	-0.478754	-0.368599
Anim1985	0.333872	-0.159076	-0.880227
Anim1986	-0.241255	1.545875	1.93373
Anim1987	1.880013	-0.940512	-1.477127
Anim1988	0.009681	-0.620833	0.569387
Anim1989	-1.305786	1.084118	0.057758
Anim1990	-0.358151	-0.443234	0.228301
Anim1991	0.943288	-0.514274	1.422101
Anim1992	1.842607	-0.940512	1.507373
Anim1993	-0.305158	0.338202	0.569387
Anim1994	-0.660522	1.545875	2.104273
Anim1995	-0.7743	2.007633	0.73993
Anim1996	1.45763	-0.336675	-0.45387
Anim1997	0.1671	0.054043	-0.45387
Anim1998	-0.741569	-0.620833	-1.562399
Anim1999	-0.676108	0.799959	-0.368599
[truncated: 3,025 more rows]
